# Supplementary material for: The effects of Phycocyanobilin on experimental arthritis involve the reduction in nociception and synovial neutrophil infiltration, inhibition of cytokine production, and modulation of the neuronal proteome
Source: Front Immunol. 2023 Oct 23;14:1227268. doi: 10.3389/fimmu.2023.1227268 (PMC10627171; doi:10.3389/fimmu.2023.1227268)
Supplement: Supplementary Table 3 — Proteomic profile regulated by PCB in SH-SY5Y cells. [file Table_3.xlsx]

## Sheet: PCB_vs_Glut
UniprotID	Protein names	Gene names	Student's T-test Difference LFQ intensity P_LFQ intensity G	-Log Student's T-test p-value LFQ intensity P_LFQ intensity G	Peptides	Razor + unique peptides	Unique peptides	Sequence coverage [%]	Unique + razor sequence coverage [%]	Unique sequence coverage [%]	Mol. weight [kDa]	Q-value	Score	Intensity	MS/MS count	Student's T-test q-value LFQ intensity P_LFQ intensity G	Student's T-test Test statistic LFQ intensity P_LFQ intensity G	LFQ intensity G1	LFQ intensity G2	LFQ intensity G3	LFQ intensity P1	LFQ intensity P2	LFQ intensity P3	Protein IDs	Majority protein IDs	id
Q9C0D9	Ethanolaminephosphotransferase 1	EPT1	1.3504	1.96179	2	2	2	21.7	21.7	21.7	20.557	0	11.121	470460000	19	1	4.48833	23.5301	22.7489	23.3454	24.6686	24.194	24.8129	C9JAG1;A0A087WW58;Q9C0D9	C9JAG1;A0A087WW58;Q9C0D9	75
Q9NVG8	TBC1 domain family member 13	TBC1D13	1.27159	1.49592	2	2	2	4.2	4.2	4.2	46.553	0.0031315	2.1415	69664000	6	1	3.23178	22.9067	22.1445	22.8082	23.4881	24.5061	23.68	Q9NVG8;Q9NVG8-2;Q9NVG8-3	Q9NVG8;Q9NVG8-2;Q9NVG8-3	4719
Q9H9C1	Spermatogenesis-defective protein 39 homolog	VIPAS39	0.97604	1.55319	6	6	6	13.1	13.1	13.1	59.718	0	6.6893	196390000	17	1	3.37255	22.7493	23.308	23.6856	24.2267	24.3934	24.0508	G3V4K3;Q9H9C1-2;Q9H9C1	G3V4K3;Q9H9C1-2;Q9H9C1	978
Q15528	Mediator of RNA polymerase II transcription subunit 22	MED22	0.830674	3.77302	3	3	3	27	27	27	12.853	0.0012873	2.5014	150620000	7	0.532	13.6121	21.9622	21.8936	21.9985	22.8712	22.7863	22.6888	E9PGW7;Q5T8T7;E7EN96;Q5T8T8;Q15528-2;Q15528	E9PGW7;Q5T8T7;E7EN96;Q5T8T8;Q15528-2;Q15528	707
Q8NBM4	Ubiquitin-associated domain-containing protein 2	UBAC2	0.688958	1.35773	5	5	5	48.4	48.4	48.4	18.054	0	9.5252	150640000	31	1	2.90538	24.3464	23.5998	24.2684	24.742	24.7735	24.766	Q8NBM4-4;Q8NBM4-3;Q8NBM4-2;Q8NBM4;X6R5E5	Q8NBM4-4;Q8NBM4-3;Q8NBM4-2;Q8NBM4;X6R5E5	3749
Q9H9A5	CCR4-NOT transcription complex subunit 10	CNOT10	0.688372	1.42907	1	1	1	5.7	5.7	5.7	23.718	0.0064673	1.8634	63147000	14	1	3.07164	21.8176	21.2499	21.6293	22.2147	22.0169	22.5303	H7C1X9;Q9H9A5-4;Q9H9A5-3;Q9H9A5-2;Q9H9A5;Q9H9A5-6	H7C1X9;Q9H9A5-4;Q9H9A5-3;Q9H9A5-2;Q9H9A5;Q9H9A5-6	1112
Q9NVR5	Protein kintoun	DNAAF2	0.653901	1.61415	1	1	1	1.6	1.6	1.6	85.599	0	30.254	160100000	12	1	3.52621	21.9515	21.4408	21.7356	22.1811	22.3422	22.5663	Q9NVR5-2;Q9NVR5	Q9NVR5-2;Q9NVR5	4728
Q9H900	Protein zwilch homolog	ZWILCH	0.644396	2.08085	2	2	2	6.5	6.5	6.5	54.224	0	29.94	658160000	56	1	4.85631	23.3956	23.4072	23.2605	23.9244	24.241	23.831	Q9H900-2;Q9H900	Q9H900-2;Q9H900	4560
Q9BUN8	Derlin-1	DERL1	0.604691	1.41757	6	6	6	24.7	24.7	24.7	26.423	0	21.523	760310000	66	1	3.04453	26.5692	26.8385	26.2542	27.0276	27.0829	27.3654	Q9BUN8-2;Q9BUN8;B4E1G1;E5RGY0	Q9BUN8-2;Q9BUN8;B4E1G1;E5RGY0	4335
Q9H490	Phosphatidylinositol glycan anchor biosynthesis class U protein	PIGU	0.601971	1.75764	3	3	3	9.2	9.2	9.2	47.61	0	9.8185	120130000	48	1	3.90466	23.8667	24.2909	24.3293	24.795	24.6806	24.8172	Q9H490-2;Q9H490	Q9H490-2;Q9H490	4516
Q8N806	Putative E3 ubiquitin-protein ligase UBR7	UBR7	-0.592622	1.54526	5	5	5	15.3	15.3	15.3	47.998	0	8.0374	1455000000	51	1	-3.35287	25.9147	25.6208	25.523	25.1377	25.2966	24.8463	Q8N806;H0YJM2;E9PCJ7;H0YJY4;G3V336;H0YJA0;G3V3Q6;G3V2G3	Q8N806;H0YJM2;E9PCJ7	3728
Q9Y5X1	Sorting nexin;Sorting nexin-9	SNX9	-0.603493	2.06078	6	6	6	18.2	18.2	18.2	66.476	0	43.1	287560000	25	1	-4.79275	22.7646	22.8488	22.6754	22.1334	21.9736	22.3713	A0A087WYU1;Q9Y5X1;A0A087WVE4;A0A087WZW2	A0A087WYU1;Q9Y5X1	123
Q9H0V9	VIP36-like protein	LMAN2L	-0.639236	1.39406	4	4	4	18.7	18.7	18.7	40.982	0	12.211	233890000	28	1	-2.98948	24.0906	23.8414	24.0196	22.9713	23.6583	23.4044	Q9H0V9-2;Q9H0V9;Q9H0V9-3	Q9H0V9-2;Q9H0V9;Q9H0V9-3	4471
Q92575	UBX domain-containing protein 4	UBXN4	-0.642272	1.40591	8	8	8	28.9	28.9	28.9	56.777	0	34.992	712630000	55	1	-3.01717	25.0747	25.7094	25.6551	24.7254	24.8412	24.9459	Q92575;F8WB86;Q6PJ80;C9JLR4	Q92575	3918
H0YLW0		SRP14	-0.687096	1.64468	1	1	1	25	25	25	5.5323	0	48.787	939620000	22	1	-3.60469	24.21	23.9622	23.9557	23.2657	23.6867	23.1142	H0YLW0	H0YLW0	1055
O75044	SLIT-ROBO Rho GTPase-activating protein 2	SRGAP2	-0.689691	1.39608	3	3	2	2.7	2.7	1.8	120.74	0.00045055	3.217	204690000	8	1	-2.99419	24.7097	24.08	24.2328	23.3945	23.7359	23.823	B7ZM87;A2RUF3;O75044;Q5VZB4;A0A075B7B5;A0A075B7E6	B7ZM87;A2RUF3;O75044;Q5VZB4;A0A075B7B5	355
O43318	Mitogen-activated protein kinase kinase kinase 7	MAP3K7	-0.780237	1.99155	1	1	1	5	5	5	28.87	0.0051135	1.9634	210400000	10	1	-4.5783	22.7852	22.9819	22.6925	21.7463	22.159	22.2136	Q9UG54;O43318-2;O43318	Q9UG54;O43318-2;O43318	1429
Q16637	Survival motor neuron protein	SMN1	-1.34444	1.80932	3	3	3	16	16	16	31.689	0.00049237	4.6278	1089000000	28	1	-4.04712	25.5076	25.5715	24.8276	23.6234	23.8471	24.4029	E7EQZ4;Q16637-4;Q16637-2;Q16637-3;Q16637;A0A0G2JRX5;A0A0G2JRY6;H0YBZ9;A0A0G2JQN8;B4DP61	E7EQZ4;Q16637-4;Q16637-2;Q16637-3;Q16637;A0A0G2JRX5;A0A0G2JRY6	727
Q96FJ2	Dynein light chain 2, cytoplasmic	DYNLL2	-1.3692	2.10545	5	5	2	57.3	57.3	32.6	10.35	0	323.31	2242700000	50	1	-4.9351	27.114	26.3609	26.8824	25.2245	25.746	25.2791	Q96FJ2	Q96FJ2	4077

## Sheet: PCB_vs_Ctrol
Uniprot KB	Gene name	T: Protein names	N: Student's T-test Difference P_C	N: -Log Student's T-test p-value P_C	N: Unique peptides	LFQ intensity P1	LFQ intensity P2	LFQ intensity P3	LFQ intensity C1	LFQ intensity C2	LFQ intensity C3	C: Student's T-test Significant P_C	C: Student's T-test significant	C: GOBP name	C: GOMF name	C: GOCC name	N: Razor + unique peptides	N: Peptides	N: Sequence coverage [%]	N: Unique + razor sequence coverage [%]	N: Unique sequence coverage [%]	N: Mol. weight [kDa]	N: Q-value	N: Score	N: Intensity	N: MS/MS count	N: -Log Student's T-test p-value P_C	N: Student's T-test q-value P_C	N: Student's T-test Difference P_C	N: Student's T-test Test statistic P_C	T: Protein IDs	T: Majority protein IDs	T: Gene names	T: id
Q9BXS6	NUSAP1	Nucleolar and spindle-associated protein 1	-2.71729	2.21283	13	23.7936	23.9764	23.0196	25.4859	26.5891	26.8666			biological regulation;cell cycle cytokinesis;cell cycle process;cellular component organization;cellular component organization at cellular level;cellular component organization or biogenesis;cellular component organization or biogenesis at cellular level;cellular macromolecule metabolic process;cellular metabolic process;cellular nitrogen compound metabolic process;cellular process;chromosome co…	binding;DNA binding;nucleic acid binding	cell part;chromosome;cytoplasm;cytoskeletal part;intracellular membrane-bounded organelle;intracellular non-membrane-bounded organelle;intracellular organelle;intracellular organelle part;intracellular part;macromolecular complex;membrane-bounded organelle;microtubule;non-membrane-bounded organelle;nuclear part;nucleolus;nucleus;organelle;organelle part;protein complex;spindle microtubule	13	13	40.5	40.5	40.5	49.323	0	117.7	1373900000	36	2.21283	0.0389103	-2.71729	-5.29062	Q9BXS6-2;Q9BXS6;Q9BXS6-4;Q9BXS6-6;Q9BXS6-3;Q9BXS6-5;Q9BXS6-7;H0YMD2;H0YKA7	Q9BXS6-2;Q9BXS6;Q9BXS6-4;Q9BXS6-6;Q9BXS6-3;Q9BXS6-5;Q9BXS6-7	NUSAP1	4391
O43805	SSNA1	Sjoegren syndrome nuclear autoantigen 1	-2.53195	2.9679	1	21.7836	21.2553	20.8228	23.9138	23.9491	23.5947			cell cycle;cell cycle process;cellular component movement;cellular component organization;cellular component organization at cellular level;cellular component organization or biogenesis;cellular component organization or biogenesis at cellular level;cellular localization;cellular macromolecule localization;cellular macromolecule metabolic process;cellular membrane organization;cellular metabolic …	catalytic activity;cysteine-type peptidase activity;hydrolase activity;peptidase activity;peptidase activity, acting on L-amino acid peptides;small conjugating protein-specific protease activity;ubiquitin-specific protease activity	cell part;centrosome;cytoplasmic part;cytoskeletal part;cytosol;intracellular membrane-bounded organelle;intracellular non-membrane-bounded organelle;intracellular organelle;intracellular organelle part;intracellular part;membrane-bounded organelle;microtubule organizing center;non-membrane-bounded organelle;nucleus;organelle;organelle part	1	1	3	3	3	41.818	0.0066573	1.8521	280070000	7	2.9679	0.03248	-2.53195	-8.44556	C9JNU9;O43805	C9JNU9;O43805	USP4;SSNA1	556
Q8WXE9	STON2	Stonin-2	-2.5047	2.80227	1	26.2634	26.6893	26.0534	28.9335	29.2526	28.3341			biological regulation;cell differentiation;cellular component organization;cellular component organization or biogenesis;cellular developmental process;cellular membrane organization;cellular process;developmental process;endocytosis;establishment of localization;establishment of localization in cell;establishment of protein localization;hemopoietic progenitor cell differentiation;intracellular p…		AP-type membrane coat adaptor complex;cell junction;cell part;cell projection;clathrin adaptor complex;clathrin-coated vesicle;coated vesicle;cytoplasm;cytoplasmic membrane-bounded vesicle;cytoplasmic part;cytoplasmic vesicle;intracellular membrane-bounded organelle;intracellular non-membrane-bounded organelle;intracellular organelle;intracellular organelle part;intracellular part;macromolecular …	1	1	1	1	1	101.16	0.0079681	1.7339	5616200000	13	2.80227	0.0331963	-2.5047	-7.64003	Q8WXE9;Q8WXE9-3	Q8WXE9;Q8WXE9-3	STON2	3891
O00762	UBE2C	Ubiquitin-conjugating enzyme E2 C	-2.31038	2.79783	12	26.7162	26.3081	25.9703	28.6261	29.0188	28.2808			activation of anaphase-promoting complex activity;anaphase-promoting complex-dependent proteasomal ubiquitin-dependent protein catabolic process;biological regulation;catabolic process;cell cycle;cell cycle checkpoint;cell cycle process;cell division;cellular catabolic process;cellular component assembly;cellular component assembly at cellular level;cellular component organization;cellular compon…	acid-amino acid ligase activity;adenyl nucleotide binding;adenyl ribonucleotide binding;ATP binding;binding;catalytic activity;enzyme binding;ligase activity;ligase activity, forming carbon-nitrogen bonds;nucleotide binding;protein binding;purine nucleotide binding;purine ribonucleoside triphosphate binding;purine ribonucleotide binding;ribonucleotide binding;small conjugating protein ligase acti…	anaphase-promoting complex;cell part;cullin-RING ubiquitin ligase complex;cytoplasm;cytoplasmic part;cytosol;intracellular organelle part;intracellular part;macromolecular complex;nuclear part;nuclear ubiquitin ligase complex;nucleoplasm;organelle part;protein complex;ubiquitin ligase complex	12	12	90.5	90.5	90.5	19.652	0	111.78	6126200000	143	2.79783	0.0344587	-2.31038	-7.61939	O00762;O00762-2;O00762-3;O00762-4;A0A0A0MSE8;A0A087WVK1;K4DI81	O00762;O00762-2;O00762-3;O00762-4	UBE2C	1311
P01303	NPY	Pro-neuropeptide Y;Neuropeptide Y;C-flanking peptide of NPY	-2.27658	3.33568	4	26.3919	26.093	26.2827	28.7446	28.716	28.1368			adult behavior;adult feeding behavior;anatomical structure development;behavior;biological regulation;blood circulation;calcium ion transport;cation transport;cell communication;cell development;cell projection organization;cell proliferation;cell surface receptor linked signaling pathway;cell-cell signaling;cellular component movement;cellular component organization;cellular component organizati…	binding;calcium channel regulator activity;channel regulator activity;G-protein coupled receptor activity;G-protein-coupled receptor binding;hormone activity;molecular transducer activity;neuropeptide hormone activity;neuropeptide receptor binding;neuropeptide Y receptor binding;protein binding;receptor activity;receptor binding;signal transducer activity;signaling receptor activity;transmembrane…	cell;cell part;cytoplasmic part;extracellular region;extracellular region part;extracellular space;Golgi apparatus;intracellular membrane-bounded organelle;intracellular organelle;intracellular part;membrane-bounded organelle;organelle	4	4	55.7	55.7	55.7	10.851	0	30.792	2509500000	78	3.33568	0.0399111	-2.27658	-10.5203	P01303	P01303	NPY	1751
Q6ZU67	BEND4	BEN domain-containing protein 4	-2.15735	2.65518	1	25.6346	25.6107	26.1918	28.0574	28.3412	27.5106						1	1	2.2	2.2	2.2	45.574	0.0077705	1.7382	4255800000	40	2.65518	0.0335035	-2.15735	-6.98302	A0A0C4DGU1;A0A0C4DGA9;Q6ZU67-5;Q6ZU67-4;Q6ZU67-2;Q6ZU67	A0A0C4DGU1;A0A0C4DGA9;Q6ZU67-5;Q6ZU67-4;Q6ZU67-2;Q6ZU67	BEND4	288
Q96CS2	HAUS1	HAUS augmin-like complex subunit 1	-2.02905	2.16702	3	22.2778	21.949	21.9305	24.2841	24.6119	23.3484			cell cycle phase;cell cycle process;cell division;cellular component assembly;cellular component assembly at cellular level;cellular component organization;cellular component organization at cellular level;cellular component organization or biogenesis;cellular component organization or biogenesis at cellular level;cellular process;centrosome organization;cytoskeleton organization;microtubule cyto…		cell part;centrosome;cytoplasm;cytoplasmic part;cytoskeletal part;HAUS complex;intracellular non-membrane-bounded organelle;intracellular organelle;intracellular organelle part;intracellular part;macromolecular complex;microtubule;microtubule associated complex;microtubule organizing center;non-membrane-bounded organelle;organelle;organelle part;protein complex;spindle pole	3	3	20.3	20.3	20.3	22.744	0	6.0874	188490000	13	2.16702	0.042042	-2.02905	-5.1366	Q96CS2-2;Q96CS2	Q96CS2-2;Q96CS2	HAUS1	4031
Q9P1F3	ABRACL	Costars family protein ABRACL	-2.01091	2.92056	4	22.6919	22.8399	22.8275	24.8032	25.2107	24.3781						4	4	70.4	70.4	70.4	9.0564	0	21.722	785540000	16	2.92056	0.0307126	-2.01091	-8.20783	Q9P1F3;Q5SZC9	Q9P1F3;Q5SZC9	ABRACL	4824
Q9HBM1	SPC25	Kinetochore protein Spc25	-1.81495	2.16241	11	25.9804	25.3422	25.4861	27.5098	27.8803	26.8636			biological regulation;cell cycle;cell cycle phase;cell cycle process;cell division;cellular component organization;cellular component organization at cellular level;cellular component organization or biogenesis;cellular component organization or biogenesis at cellular level;cellular process;cellular response to stimulus;chromosome segregation;cytoskeleton organization;intracellular signal transdu…		cell part;chromosomal part;condensed chromosome kinetochore;cytoplasmic part;cytosol;intracellular membrane-bounded organelle;intracellular non-membrane-bounded organelle;intracellular organelle;intracellular organelle part;intracellular part;kinetochore;macromolecular complex;membrane-bounded organelle;Ndc80 complex;non-membrane-bounded organelle;nucleus;organelle;organelle part;protein complex	11	11	63.4	63.4	63.4	26.152	0	42.886	2699100000	106	2.16241	0.0414471	-1.81495	-5.12127	Q9HBM1;C9JW94	Q9HBM1;C9JW94	SPC25	4593
B2RTY4	MYO9A	Unconventional myosin-IXa	-1.81276	2.71968	5	24.5922	24.5539	24.2273	26.5992	26.3623	25.8501			biological regulation;cellular process;cellular response to stimulus;intracellular signal transduction;multicellular organismal process;neurological system process;regulation of biological process;regulation of cellular process;regulation of response to stimulus;regulation of signal transduction;regulation of signaling;regulation of small GTPase mediated signal transduction;response to stimulus;s…	adenyl nucleotide binding;adenyl ribonucleotide binding;ATP binding;binding;catalytic activity;cation binding;enzyme activator activity;enzyme regulator activity;GTPase activator activity;GTPase regulator activity;hydrolase activity;hydrolase activity, acting on acid anhydrides;hydrolase activity, acting on acid anhydrides, in phosphorus-containing anhydrides;ion binding;metal ion binding;motor a…	cell part;cytoplasmic part;cytoskeletal part;cytosol;integral to membrane;intracellular;intracellular organelle part;intracellular part;intrinsic to membrane;macromolecular complex;membrane part;myosin complex;organelle part;protein complex;unconventional myosin complex	5	5	2.5	2.5	2.5	276	0.005124	1.971	1336400000	7	2.71968	0.0337638	-1.81276	-7.26471	H3BRD5;B2RTY4-5;B2RTY4-2;B2RTY4;B2RTY4-4;H3BMM1;H3BV44;H3BU05	H3BRD5;B2RTY4-5;B2RTY4-2;B2RTY4;B2RTY4-4;H3BMM1;H3BV44	MYO9A	435
P20248	CCNA2	Cyclin-A2	-1.76965	2.56068	5	23.8043	24.6178	24.0652	25.6973	25.9984	26.1006			anatomical structure morphogenesis;biological regulation;cell cycle;cell cycle checkpoint;cell cycle phase;cell cycle process;cell division;cellular component organization;cellular component organization at cellular level;cellular component organization or biogenesis;cellular component organization or biogenesis at cellular level;cellular process;cellular response to stimulus;cellular response to…		cell part;cytoplasm;female pronucleus;intracellular membrane-bounded organelle;intracellular organelle;intracellular organelle part;intracellular part;male pronucleus;membrane-bounded organelle;nuclear part;nucleoplasm;nucleus;organelle;organelle part;pronucleus	5	5	18.8	18.8	18.8	48.55	0	7.0229	721600000	36	2.56068	0.0325	-1.76965	-6.58752	P20248	P20248	CCNA2	2068
Q8WXD2	SCG3	Secretogranin-3	-1.67671	2.44298	10	28.6649	28.2606	28.4051	30.1256	30.5454	29.6897			biological regulation;blood coagulation;cell activation;cellular process;coagulation;establishment of localization;establishment of localization in cell;exocytosis;hemostasis;multicellular organismal process;platelet activation;platelet degranulation;regulation of biological quality;regulation of body fluid levels;secretion;secretion by cell;transport;vesicle-mediated transport		cell part;cytoplasmic membrane-bounded vesicle lumen;cytoplasmic part;cytoplasmic vesicle membrane;cytoplasmic vesicle part;extracellular region;intracellular organelle part;intracellular part;membrane;membrane-enclosed lumen;organelle lumen;organelle membrane;organelle part;secretory granule lumen;transport vesicle membrane;vesicle lumen;vesicle membrane	19	19	54.7	54.7	33.3	53.005	0	323.31	23862000000	409	2.44298	0.0329275	-1.67671	-6.12199	Q8WXD2	Q8WXD2	SCG3	3888
Q9NVI1	FANCI	Fanconi anemia group I protein	-1.65759	2.01122	9	25.9044	26.0284	25.8607	27.5291	28.2292	27.008			biological regulation;cell cycle;cellular macromolecule metabolic process;cellular metabolic process;cellular nitrogen compound metabolic process;cellular process;cellular response to stimulus;cellular response to stress;DNA metabolic process;DNA repair;macromolecule metabolic process;metabolic process;nitrogen compound metabolic process;nucleic acid metabolic process;nucleobase-containing compou…	binding;DNA binding;DNA polymerase binding;enzyme binding;nucleic acid binding;protein binding	cell part;cytoplasm;intracellular membrane-bounded organelle;intracellular organelle;intracellular organelle part;intracellular part;membrane;membrane-bounded organelle;nuclear part;nucleoplasm;nucleus;organelle;organelle part;plasma membrane	9	9	10	10	10	123.24	0	13.071	3230000000	40	2.01122	0.0446758	-1.65759	-4.63849	F8W7R3;Q9NVI1-2;Q9NVI1-1;Q9NVI1;H3BP78;H3BQE2;H3BT54;H3BMG4;Q9NVI1-4;H3BS60	F8W7R3;Q9NVI1-2;Q9NVI1-1;Q9NVI1;H3BP78	FANCI	946
O95229	ZWINT	ZW10 interactor	-1.63361	2.10189	9	23.9703	23.7303	23.6528	24.9779	26.0351	25.2413			biological regulation;cell cycle;cell cycle checkpoint;cell cycle process;cell division;cellular component organization;cellular component organization at cellular level;cellular component organization or biogenesis;cellular component organization or biogenesis at cellular level;cellular process;cellular response to stimulus;chromosome organization;chromosome segregation;establishment of localiza…	binding;protein binding;protein N-terminus binding	cell part;cell projection;chromosomal part;condensed chromosome kinetochore;cytoplasm;cytoplasmic part;cytosol;dendrite;intracellular membrane-bounded organelle;intracellular non-membrane-bounded organelle;intracellular organelle;intracellular organelle part;intracellular part;kinetochore;macromolecular complex;membrane-bounded organelle;neuron projection;non-membrane-bounded organelle;nucleus;or…	9	9	66.1	66.1	66.1	25.544	0	56.92	712800000	23	2.10189	0.0436596	-1.63361	-4.92363	O95229-2;O95229;A6NH27;R4GMS7	O95229-2;O95229	ZWINT	1663
O14777	NDC80	Kinetochore protein NDC80 homolog	-1.6243	2.07378	5	22.91	23.9195	23.0984	24.7416	25.1811	24.8782			attachment of spindle microtubules to chromosome;attachment of spindle microtubules to kinetochore;attachment of spindle microtubules to kinetochore involved in mitotic sister chromatid segregation;biological regulation;cell cycle;cell cycle phase;cell cycle process;cell division;cellular component organization;cellular component organization at cellular level;cellular component organization or b…	binding;identical protein binding;protein binding;structural constituent of cytoskeleton;structural molecule activity	cell part;chromosomal part;chromosome, centromeric region;condensed chromosome kinetochore;condensed chromosome outer kinetochore;condensed nuclear chromosome outer kinetochore;cytoplasmic part;cytosol;intracellular membrane-bounded organelle;intracellular non-membrane-bounded organelle;intracellular organelle;intracellular organelle part;intracellular part;kinetochore;macromolecular complex;memb…	5	5	11.2	11.2	11.2	73.912	0	7.8709	704660000	13	2.07378	0.04471	-1.6243	-4.83387	O14777;I3L4G3	O14777	NDC80	1336
Q9BRC7	PLCD4	Phosphoinositide phospholipase C;1-phosphatidylinositol 4,5-bisphosphate phosphodiesterase delta-4	-1.61538	2.28334	4	23.0198	23.407	23.3964	24.8046	25.3812	24.4835			acrosome reaction;biological regulation;calcium ion-dependent exocytosis;catabolic process;cellular lipid metabolic process;cellular metabolic process;cellular process;cellular process involved in reproduction;cellular response to stimulus;establishment of localization;establishment of localization in cell;exocytosis;glycerolipid metabolic process;glycerophospholipid metabolic process;intracellul…	binding;calcium ion binding;catalytic activity;cation binding;hydrolase activity;hydrolase activity, acting on ester bonds;ion binding;lipase activity;metal ion binding;molecular transducer activity;phosphatidylinositol phospholipase C activity;phospholipase activity;phospholipase C activity;phosphoric diester hydrolase activity;phosphoric ester hydrolase activity;signal transducer activity	cell part;cytoplasm;cytoplasmic part;endoplasmic reticulum;intracellular;intracellular membrane-bounded organelle;intracellular organelle;intracellular organelle part;intracellular part;membrane;membrane-bounded organelle;nuclear membrane;nuclear part;organelle;organelle membrane;organelle part;plasma membrane	4	4	6.4	6.4	6.4	91.011	0	11.346	108460000	18	2.28334	0.0382128	-1.61538	-5.53487	C9JEA7;Q9BRC7;H7C281;Q9BRC7-2;C9JAE4	C9JEA7;Q9BRC7;H7C281;Q9BRC7-2	PLCD4	535
P0C221	CCDC175	Coiled-coil domain-containing protein 175	-1.61056	2.40351	3	23.5584	23.4399	23.237	25.1703	25.367	24.5296						3	3	3.5	3.5	3.5	97.413	0.00086693	2.6409	436130000	20	2.40351	0.0344865	-1.61056	-5.97227	A0A0A0MTQ8;P0C221	A0A0A0MTQ8;P0C221	CCDC175	249
P00374	DHFR	Dihydrofolate reductase	-1.60294	3.45754	12	26.309	26.0829	26.3783	28.0248	27.9035	27.6507			amine biosynthetic process;amine metabolic process;aromatic compound biosynthetic process;biological regulation;biosynthetic process;carboxylic acid biosynthetic process;carboxylic acid metabolic process;cell cycle;cell cycle process;cellular amine metabolic process;cellular amino acid biosynthetic process;cellular amino acid metabolic process;cellular aromatic compound metabolic process;cellular…	binding;catalytic activity;coenzyme binding;cofactor binding;dihydrofolate reductase activity;drug binding;mRNA binding;NADP binding;nucleic acid binding;nucleotide binding;oxidoreductase activity;oxidoreductase activity, acting on the CH-NH group of donors;oxidoreductase activity, acting on the CH-NH group of donors, NAD or NADP as acceptor;RNA binding	cell part;cytoplasmic part;cytosol;intracellular organelle part;intracellular part;nuclear part;nucleoplasm;organelle part	12	12	73.3	73.3	73.3	21.452	0	281.95	5185100000	115	3.45754	0.0411034	-1.60294	-11.3069	P00374;P00374-2;B4DM58;C9JJ68;Q86XF0	P00374;P00374-2;B4DM58	DHFR	1734
Q7Z5H4	VN1R5	Vomeronasal type-1 receptor 5	-1.54388	4.1001	1	27.8699	27.879	27.7856	29.5161	29.4323	29.2177			response to chemical stimulus;response to organic substance;response to pheromone;response to stimulus	G-protein coupled receptor activity;molecular transducer activity;pheromone receptor activity;receptor activity;signal transducer activity;signaling receptor activity;transmembrane signaling receptor activity	cell part;integral to membrane;intrinsic to membrane;membrane;membrane part;plasma membrane	1	1	2	2	2	40.778	0.00046051	3.561	14276000000	37	4.1001	0.0536	-1.54388	-16.4784	Q7Z5H4	Q7Z5H4	VN1R5	3565
Q9BRX5	GINS3	DNA replication complex GINS protein PSF3	-1.50652	2.91593	6	25.2026	25.412	24.8152	26.6179	26.7617	26.5698			biosynthetic process;cellular biosynthetic process;cellular macromolecule biosynthetic process;cellular macromolecule metabolic process;cellular metabolic process;cellular nitrogen compound metabolic process;cellular process;DNA metabolic process;DNA replication;macromolecule biosynthetic process;macromolecule metabolic process;metabolic process;nitrogen compound metabolic process;nucleic acid me…		cell part;intracellular organelle part;intracellular part;nuclear part;nucleoplasm;organelle part	6	6	36.1	36.1	36.1	28.774	0	117.69	907250000	33	2.91593	0.0310667	-1.50652	-8.18489	Q9BRX5-3;Q9BRX5;Q9BRX5-2	Q9BRX5-3;Q9BRX5;Q9BRX5-2	GINS3	4292
P13521	SCG2	Secretogranin-2;Secretoneurin;Manserin	-1.5059	2.36819	31	28.7545	28.4798	28.5304	30.125	30.4998	29.6576			anatomical structure formation involved in morphogenesis;angiogenesis;biological regulation;cell chemotaxis;cell migration;cell motility;cellular component movement;cellular process;cellular response to chemical stimulus;cellular response to stimulus;chemotaxis;defense response;developmental process;endothelial cell migration;eosinophil chemotaxis;eosinophil migration;establishment of localizatio…	binding;chemoattractant activity;cytokine activity;protein binding;receptor binding	cell part;cytoplasmic membrane-bounded vesicle;cytoplasmic part;cytoplasmic vesicle;extracellular region part;extracellular space;intracellular membrane-bounded organelle;intracellular organelle;intracellular part;membrane-bounded organelle;membrane-bounded vesicle;organelle;stored secretory granule;vesicle	31	31	59.5	59.5	59.5	70.94	0	323.31	21507000000	441	2.36819	0.0337284	-1.5059	-5.84086	P13521;C9JQI2;C9JDT0	P13521	SCG2	1970
Q6P1K2	PMF1	Polyamine-modulated factor 1	-1.4972	2.00419	5	22.9712	23.0664	22.7583	24.5145	24.9205	23.8525			biological regulation;biosynthetic process;cell cycle;cell cycle phase;cell cycle process;cell division;cellular biosynthetic process;cellular component organization;cellular component organization at cellular level;cellular component organization or biogenesis;cellular component organization or biogenesis at cellular level;cellular macromolecule biosynthetic process;cellular macromolecule metabo…	binding;leucine zipper domain binding;LRR domain binding;protein binding;protein binding transcription factor activity;protein domain specific binding;transcription coactivator activity;transcription cofactor activity;transcription factor binding transcription factor activity	cell part;chromosomal part;cytoplasmic part;cytosol;intracellular membrane-bounded organelle;intracellular organelle;intracellular organelle part;intracellular part;macromolecular complex;membrane-bounded organelle;MIS12/MIND type complex;nuclear part;nucleoplasm part;nucleus;organelle;organelle part;protein complex;transcription factor complex	5	5	28.9	28.9	28.9	23.769	0	18.098	452620000	28	2.00419	0.0443946	-1.4972	-4.61692	U3KQ54;Q6P1K2-3;Q6P1K2-6;Q6P1K2;Q6P1K2-5;Q6P1K2-4;Q6P1K2-2;V9GYI0;V9GYH6;A0A087WT04	U3KQ54;Q6P1K2-3;Q6P1K2-6;Q6P1K2;Q6P1K2-5;Q6P1K2-4;Q6P1K2-2	PMF1-BGLAP;PMF1	3451
O15240	VGF	Neurosecretory protein VGF;Neuroendocrine regulatory peptide-1;Neuroendocrine regulatory peptide-2;Antimicrobial peptide VGF[554-577]	-1.48957	3.42553	46	32.4043	32.179	32.2322	33.7586	33.9633	33.5623			biological regulation;carbohydrate homeostasis;cellular metabolic process;cellular process;chemical homeostasis;defense response;defense response to bacterium;establishment of localization;establishment of localization in cell;generation of precursor metabolites and energy;glucose homeostasis;homeostatic process;hormone secretion;hormone transport;insulin secretion;metabolic process;multicellular…		cell part;cytoplasmic membrane-bounded vesicle;cytoplasmic part;cytoplasmic vesicle;extracellular region part;extracellular space;intracellular membrane-bounded organelle;intracellular organelle;intracellular part;membrane-bounded organelle;membrane-bounded vesicle;organelle;transport vesicle;vesicle	46	46	77.6	77.6	77.6	67.257	0	323.31	113440000000	1955	3.42553	0.041125	-1.48957	-11.0951	O15240;Q05BJ3	O15240	VGF	1386
P10645	CHGA	Chromogranin-A;Vasostatin-1;Vasostatin-2;EA-92;ES-43;Pancreastatin;SS-18;WA-8;WE-14;LF-19;Catestatin;AL-11;GV-19;GR-44;ER-37;GE-25;Serpinin-RRG;Serpinin;p-Glu serpinin precursor	-1.48817	2.69681	30	31.5107	31.1877	31.2712	32.9278	33.0551	32.4512			biological regulation;cell activation;cell activation involved in immune response;cell chemotaxis;cell killing;cell migration;cell motility;cellular component movement;cellular process;cellular response to chemical stimulus;cellular response to stimulus;chemotaxis;cytokine production;cytokine production involved in immune response;defense response;defense response to bacterium;defense response to…		cell part;cytoplasmic membrane-bounded vesicle;cytoplasmic part;cytoplasmic vesicle;cytoplasmic vesicle membrane;cytoplasmic vesicle part;extracellular region;intracellular membrane-bounded organelle;intracellular organelle;intracellular organelle part;intracellular part;lysosome;lytic vacuole;mast cell granule;membrane;membrane-bounded organelle;membrane-bounded vesicle;organelle;organelle membr…	30	30	73.1	73.1	73.1	50.688	0	323.31	130250000000	1223	2.69681	0.0353282	-1.48817	-7.16371	P10645;G5E968	P10645;G5E968	CHGA	1919
O14737	PDCD5	Programmed cell death protein 5	-1.48108	2.0064	9	28.3094	28.0792	28.1585	29.7515	30.1564	29.0825			biological regulation;cellular process;cellular response to chemical stimulus;cellular response to endogenous stimulus;cellular response to growth factor stimulus;cellular response to organic substance;cellular response to stimulus;cellular response to transforming growth factor beta stimulus;negative regulation of biological process;negative regulation of cell proliferation;negative regulation o…	acetyltransferase activator activity;beta-tubulin binding;binding;carbohydrate binding;cytoskeletal protein binding;DNA binding;enzyme activator activity;enzyme regulator activity;glycosaminoglycan binding;heparin binding;nucleic acid binding;pattern binding;polysaccharide binding;protein binding;tubulin binding	cell part;cytoplasm;extracellular membrane-bounded organelle;extracellular organelle;extracellular region part;extracellular vesicular exosome;intracellular membrane-bounded organelle;intracellular organelle;intracellular part;membrane-bounded organelle;membrane-bounded vesicle;nucleus;organelle;vesicle	9	9	64.8	64.8	64.8	14.285	0	323.31	18220000000	184	2.0064	0.044552	-1.48108	-4.62371	O14737;O14737-2;K7EQA1;K7ESJ4;Q3HM38;X6R2P6	O14737;O14737-2;K7EQA1	PDCD5	1330
P41567	EIF1	Eukaryotic translation initiation factor 1	-1.45974	3.28365	2	27.3257	26.9315	27.0674	28.524	28.7309	28.4488			biological regulation;dosage compensation;dosage compensation, by inactivation of X chromosome;posttranscriptional regulation of gene expression;regulation of biological process;regulation of biosynthetic process;regulation of cellular biosynthetic process;regulation of cellular macromolecule biosynthetic process;regulation of cellular metabolic process;regulation of cellular process;regulation o…	binding;nucleic acid binding;RNA binding;translation factor activity, nucleic acid binding;translation initiation factor activity	cell part;cytoplasm;intracellular membrane-bounded organelle;intracellular organelle;intracellular part;membrane-bounded organelle;nucleus;organelle	7	7	82.3	82.3	26.5	12.732	0	323.31	8093700000	164	3.28365	0.0391837	-1.45974	-10.2005	P41567;K7EM18;K7EQP2	P41567;K7EM18	EIF1	1220
Q9UHG2	PCSK1N	ProSAAS;KEP;Big SAAS;Little SAAS;Big PEN-LEN;PEN;Little LEN;Big LEN	-1.44843	2.79516	8	27.5548	27.4275	27.7261	28.9957	29.3222	28.7359			biological regulation;cell surface receptor linked signaling pathway;cellular process;cellular response to stimulus;G-protein coupled receptor protein signaling pathway;hormone metabolic process;macromolecule metabolic process;metabolic process;multicellular organismal process;negative regulation of catalytic activity;negative regulation of endopeptidase activity;negative regulation of hydrolase …	binding;endopeptidase inhibitor activity;endopeptidase regulator activity;enzyme inhibitor activity;enzyme regulator activity;peptidase inhibitor activity;peptidase regulator activity;protein binding;receptor binding;serine-type endopeptidase inhibitor activity	cell part;cytoplasmic membrane-bounded vesicle;cytoplasmic part;cytoplasmic vesicle;extracellular membrane-bounded organelle;extracellular organelle;extracellular region part;extracellular space;extracellular vesicular exosome;Golgi apparatus part;intracellular membrane-bounded organelle;intracellular organelle;intracellular organelle part;intracellular part;membrane-bounded organelle;membrane-bo…	8	8	50.4	50.4	50.4	27.372	0	300.78	2113800000	170	2.79516	0.0338378	-1.44843	-7.60704	Q9UHG2;Q9NPY3	Q9UHG2	PCSK1N	4906
O43493	TGOLN2	Trans-Golgi network integral membrane protein 2	-1.42384	2.59203	8	24.519	23.8183	24.2632	25.5263	25.6288	25.7169					cell part;cytoplasmic membrane-bounded vesicle;cytoplasmic part;cytoplasmic vesicle;Golgi apparatus;Golgi apparatus part;integral to membrane;intracellular membrane-bounded organelle;intracellular organelle;intracellular organelle part;intracellular part;intrinsic to membrane;membrane;membrane part;membrane-bounded organelle;membrane-bounded vesicle;nuclear part;nucleoplasm;organelle;organelle pa…	8	8	25.6	25.6	25.6	47.879	0	220.39	1248300000	49	2.59203	0.03355	-1.42384	-6.71655	J3KQ45;F8W8W7;O43493-4;O43493-2;O43493-5;O43493-3;O43493;O43493-6	J3KQ45;F8W8W7;O43493-4;O43493-2;O43493-5;O43493-3;O43493;O43493-6	TGOLN2	951
Q6NW29	RWDD4	RWD domain-containing protein 4	-1.41194	3.42025	3	22.4182	22.5924	22.4212	23.765	24.1167	23.7859						3	3	18.2	18.2	18.2	21.113	0.00046533	3.6696	236990000	11	3.42025	0.0387059	-1.41194	-11.0605	K4DI92;Q6NW29;D6R9C7;D6RCM5;D6RDH6;E7EV43;Q6NW29-2	K4DI92;Q6NW29;D6R9C7;D6RCM5;D6RDH6	RWDD4	1197
P28676	GCA	Grancalcin	-1.3911	2.56754	3	21.7382	21.748	22.1412	22.9638	23.314	23.5229			cellular component organization;cellular component organization or biogenesis;macromolecule metabolic process;membrane fusion;membrane organization;metabolic process;primary metabolic process;protein metabolic process;proteolysis	binding;calcium ion binding;calcium-dependent cysteine-type endopeptidase activity;catalytic activity;cation binding;cysteine-type endopeptidase activity;cysteine-type peptidase activity;endopeptidase activity;hydrolase activity;identical protein binding;ion binding;metal ion binding;peptidase activity;peptidase activity, acting on L-amino acid peptides;protein binding;protein dimerization activi…	cell part;cytoplasm;extracellular membrane-bounded organelle;extracellular organelle;extracellular region part;extracellular vesicular exosome;intracellular part;membrane;membrane-bounded organelle;membrane-bounded vesicle;organelle;plasma membrane;vesicle	3	3	21.2	21.2	21.2	16.712	0	4.8002	151570000	8	2.56754	0.0328916	-1.3911	-6.61557	H7C2Z6;H7BXD5;P28676;C9JIZ3	H7C2Z6;H7BXD5;P28676	GCA	1096
P31350	RRM2	Ribonucleoside-diphosphate reductase subunit M2	-1.34348	3.34252	20	27.3967	27.4419	27.6559	28.7299	28.7562	29.0389			biological regulation;biosynthetic process;cell cycle;cell cycle process;cellular biosynthetic process;cellular component assembly;cellular component organization;cellular component organization or biogenesis;cellular macromolecule biosynthetic process;cellular macromolecule metabolic process;cellular metabolic process;cellular nitrogen compound biosynthetic process;cellular nitrogen compound met…	binding;catalytic activity;cation binding;ion binding;metal ion binding;oxidoreductase activity;oxidoreductase activity, acting on CH or CH2 groups;oxidoreductase activity, acting on CH or CH2 groups, disulfide as acceptor;ribonucleoside-diphosphate reductase activity	cell part;cytoplasm;cytoplasmic part;cytosol;intracellular membrane-bounded organelle;intracellular organelle;intracellular organelle part;intracellular part;membrane-bounded organelle;nuclear part;nucleoplasm;nucleus;organelle;organelle part	22	22	65.3	65.3	59.1	44.877	0	250.77	6412300000	232	3.34252	0.0388837	-1.34348	-10.5631	P31350;P31350-2;C9JXC1;Q7LG56-3	P31350;P31350-2;C9JXC1	RRM2	2225
Q8NBT2	SPC24	Kinetochore protein Spc24	-1.33317	2.76252	2	26.069	26.1285	26.3382	27.4389	27.8163	27.28			biological regulation;cell cycle;cell cycle phase;cell cycle process;cell division;cellular component organization;cellular component organization at cellular level;cellular component organization or biogenesis;cellular component organization or biogenesis at cellular level;cellular process;cellular response to stimulus;intracellular signal transduction;mitosis;mitotic cell cycle;nuclear division…		cell part;chromosomal part;condensed chromosome kinetochore;cytoplasmic part;cytosol;intracellular membrane-bounded organelle;intracellular non-membrane-bounded organelle;intracellular organelle;intracellular organelle part;intracellular part;kinetochore;macromolecular complex;membrane-bounded organelle;Ndc80 complex;non-membrane-bounded organelle;nuclear part;nucleolus;nucleus;organelle;organell…	10	10	74.6	74.6	18.3	22.478	0	323.31	4305100000	84	2.76252	0.0346667	-1.33317	-7.45727	Q8NBT2;Q8NBT2-2	Q8NBT2;Q8NBT2-2	SPC24	3753
Q9BXV9	GON7	Uncharacterized protein C14orf142	-1.33124	2.75737	4	24.1766	23.9772	23.6031	25.1672	25.2125	25.3709						4	4	59	59	59	10.859	0	96.65	584590000	60	2.75737	0.0338	-1.33124	-7.43391	Q9BXV9;H0YJA8	Q9BXV9	C14orf142	4392
P98179	RBM3	RNA-binding protein 3	-1.31639	2.90633	6	27.5447	27.1909	27.5995	28.6814	28.958	28.6448			biological regulation;biosynthetic process;cellular biosynthetic process;cellular macromolecule biosynthetic process;cellular macromolecule metabolic process;cellular metabolic process;cellular nitrogen compound metabolic process;cellular process;cellular protein metabolic process;cellular response to chemical stimulus;cellular response to dsRNA;cellular response to organic substance;cellular res…	binding;nucleic acid binding;nucleotide binding;ribonucleoprotein binding;ribosomal large subunit binding;RNA binding	cell part;cell projection;cytoplasm;dendrite;intracellular membrane-bounded organelle;intracellular organelle;intracellular part;membrane-bounded organelle;neuron projection;nucleus;organelle	6	6	55.4	55.4	55.4	17.17	0	214.54	1744700000	41	2.90633	0.0303913	-1.31639	-8.13755	P98179	P98179	RBM3	2819
O95067	CCNB2	G2/mitotic-specific cyclin-B2	-1.29986	2.3807	1	22.8998	23.3329	22.9946	24.3538	24.6932	24.0799			anatomical structure development;biological regulation;cell cycle;cell cycle phase;cell cycle process;cell division;cellular component disassembly;cellular component disassembly at cellular level;cellular component organization;cellular component organization at cellular level;cellular component organization or biogenesis;cellular component organization or biogenesis at cellular level;cellular me…		cell part;centrosome;cytoplasmic part;cytoskeletal part;cytoskeleton;cytosol;intracellular membrane-bounded organelle;intracellular non-membrane-bounded organelle;intracellular organelle;intracellular organelle part;intracellular part;membrane;membrane-bounded organelle;microtubule cytoskeleton;microtubule organizing center;non-membrane-bounded organelle;nuclear part;nucleoplasm;nucleus;organelle…	1	2	8	5.9	5.9	42.651	0	12.829	204030000	12	2.3807	0.0347124	-1.29986	-5.88711	H1UBN3;O95067	H1UBN3;O95067	CCNB2V;CCNB2	1062
Q14643	ITPR1	Inositol 1,4,5-trisphosphate receptor type 1	-1.29132	2.47733	1	24.4058	24.4014	24.4174	26.1029	25.5736	25.422			activation of immune response;activation of innate immune response;activation of phospholipase C activity;apoptosis;apoptosis in response to endoplasmic reticulum stress;biological regulation;blood coagulation;calcium ion homeostasis;calcium ion transport;calcium ion transport into cytosol;cation homeostasis;cation transport;cell activation;cell death;cell surface receptor linked signaling pathwa…	binding;calcium channel activity;calcium channel inhibitor activity;calcium channel regulator activity;calcium ion transmembrane transporter activity;calcium-release channel activity;cation channel activity;cation transmembrane transporter activity;channel activity;channel inhibitor activity;channel regulator activity;divalent inorganic cation transmembrane transporter activity;gated channel acti…	calcineurin complex;cell part;cytoplasmic part;cytoplasmic vesicle membrane;cytoplasmic vesicle part;cytoskeletal part;endoplasmic reticulum;endoplasmic reticulum membrane;endoplasmic reticulum part;integral to membrane;intracellular membrane-bounded organelle;intracellular non-membrane-bounded organelle;intracellular organelle;intracellular organelle part;intracellular part;intrinsic to membrane…	2	2	0.7	0.7	0.4	306.77	0.00086806	2.6562	1341400000	26	2.47733	0.0349375	-1.29132	-6.25487	Q14643-4;Q14643-3;Q14643-8;Q14643-7;Q14643-5;Q14643-6;Q14643-2;Q14643	Q14643-4;Q14643-3;Q14643-8;Q14643-7;Q14643-5;Q14643-6;Q14643-2;Q14643	ITPR1	3085
Q6P5R6	RPL22L1	60S ribosomal protein L22-like 1	-1.26448	2.01917	4	25.053	25.0153	24.7041	26.1221	26.6469	25.7969			biosynthetic process;cellular biosynthetic process;cellular macromolecule biosynthetic process;cellular macromolecule metabolic process;cellular metabolic process;cellular process;cellular protein metabolic process;macromolecule biosynthetic process;macromolecule metabolic process;metabolic process;primary metabolic process;protein metabolic process;translation	structural constituent of ribosome;structural molecule activity	cell part;cytoplasmic part;intracellular non-membrane-bounded organelle;intracellular organelle;intracellular part;macromolecular complex;non-membrane-bounded organelle;organelle;ribonucleoprotein complex;ribosome	4	4	37.2	37.2	37.2	14.478	0	12.68	1379500000	50	2.01917	0.0445872	-1.26448	-4.663	C9JYQ9;H0Y8C2;Q6P5R6	C9JYQ9;H0Y8C2;Q6P5R6	RPL22L1	571
O14773	TPP1	Tripeptidyl-peptidase 1	-1.24542	3.51216	6	26.8018	26.582	26.6479	27.892	28.0819	27.7941			anatomical structure development;anatomical structure homeostasis;biological regulation;bone resorption;catabolic process;cell differentiation;cellular catabolic process;cellular component organization;cellular component organization at cellular level;cellular component organization or biogenesis;cellular component organization or biogenesis at cellular level;cellular developmental process;cellul…	binding;catalytic activity;cation binding;endopeptidase activity;exopeptidase activity;hydrolase activity;ion binding;metal ion binding;peptidase activity;peptidase activity, acting on L-amino acid peptides;peptide binding;serine hydrolase activity;serine-type endopeptidase activity;serine-type peptidase activity;tripeptidyl-peptidase activity	cell part;cytoplasmic membrane-bounded vesicle;cytoplasmic part;cytoplasmic vesicle;extracellular membrane-bounded organelle;extracellular organelle;extracellular region part;extracellular vesicular exosome;intracellular membrane-bounded organelle;intracellular organelle;intracellular organelle lumen;intracellular organelle part;intracellular part;lysosomal lumen;lysosome;lytic vacuole;melanosome…	6	6	17.4	17.4	17.4	60.457	0	36.014	1066900000	78	3.51216	0.0541818	-1.24542	-11.6773	A0A0C4DGZ9;O14773-2;O14773	A0A0C4DGZ9;O14773-2;O14773	TPP1	309
Q9NPD8	UBE2T	Ubiquitin-conjugating enzyme E2 T	-1.2447	3.34819	9	26.4028	26.227	26.0422	27.5226	27.5235	27.3599			cellular macromolecule metabolic process;cellular metabolic process;cellular nitrogen compound metabolic process;cellular process;cellular protein metabolic process;cellular response to stimulus;cellular response to stress;DNA metabolic process;DNA repair;macromolecule metabolic process;macromolecule modification;metabolic process;nitrogen compound metabolic process;nucleic acid metabolic process…	acid-amino acid ligase activity;adenyl nucleotide binding;adenyl ribonucleotide binding;ATP binding;binding;catalytic activity;chromatin binding;enzyme binding;ligase activity;ligase activity, forming carbon-nitrogen bonds;nucleotide binding;protein binding;purine nucleotide binding;purine ribonucleoside triphosphate binding;purine ribonucleotide binding;ribonucleotide binding;small conjugating p…	cell part;cytoplasm;intracellular membrane-bounded organelle;intracellular organelle;intracellular organelle part;intracellular part;membrane-bounded organelle;nuclear part;nucleoplasm;nucleus;organelle;organelle part	9	9	72.6	72.6	72.6	22.521	0	89.148	2575000000	101	3.34819	0.0407805	-1.2447	-10.5986	Q9NPD8	Q9NPD8	UBE2T	4630
Q9H0R4	HDHD2	Haloacid dehalogenase-like hydrolase domain-containing protein 2	-1.22244	2.40599	2	25.4472	25.8242	25.2272	26.5123	26.7928	26.8609				binding;cation binding;enzyme binding;ion binding;metal ion binding;protein binding	extracellular membrane-bounded organelle;extracellular organelle;extracellular region part;extracellular vesicular exosome;membrane-bounded organelle;membrane-bounded vesicle;organelle;vesicle	7	7	49.8	49.8	13.1	28.536	0	25.071	1717900000	65	2.40599	0.0349589	-1.22244	-5.98158	Q9H0R4;K7ER15;K7EMY7;K7EQD2;K7EJQ8;K7EKX8	Q9H0R4;K7ER15;K7EMY7	HDHD2	4467
P07108	DBI	Acyl-CoA-binding protein	-1.21926	2.19084	6	28.0577	27.3085	27.5809	28.7668	29.0304	28.8076			acylglycerol metabolic process;anatomical structure development;behavior;behavioral defense response;behavioral fear response;biological regulation;cellular lipid metabolic process;cellular metabolic process;cellular process;cognition;defense response;developmental process;epidermis development;establishment of localization;fear response;glycerol ether metabolic process;glycerolipid metabolic pro…	benzodiazepine receptor binding;binding;carboxylic acid binding;coenzyme binding;cofactor binding;fatty acid binding;fatty-acyl-CoA binding;lipid binding;monocarboxylic acid binding;protein binding;protein dimerization activity;receptor binding	cell part;cytoplasmic part;endoplasmic reticulum;endoplasmic reticulum part;extracellular membrane-bounded organelle;extracellular organelle;extracellular region part;extracellular vesicular exosome;Golgi apparatus;intracellular membrane-bounded organelle;intracellular organelle;intracellular organelle part;intracellular part;membrane-bounded organelle;membrane-bounded vesicle;mitochondrion;organ…	6	6	60.9	60.9	60.9	10.044	0	323.31	15826000000	128	2.19084	0.0386954	-1.21926	-5.21625	P07108;B8ZWD1;A0A0A0MTI5;P07108-3;P07108-2;P07108-4;P07108-5;P07108-6	P07108;B8ZWD1;A0A0A0MTI5;P07108-3;P07108-2;P07108-4;P07108-5;P07108-6	DBI	1817
O14653	GOSR2	Golgi SNAP receptor complex member 2	-1.21353	2.58283	10	25.7051	25.6808	26.0617	26.7844	27.2445	27.0592			biological regulation;cellular component organization;cellular component organization at cellular level;cellular component organization or biogenesis;cellular component organization or biogenesis at cellular level;cellular macromolecule metabolic process;cellular membrane fusion;cellular membrane organization;cellular metabolic process;cellular process;cellular protein metabolic process;cellular …	binding;protein binding;SNAP receptor activity;SNARE binding;transporter activity	cell part;coated vesicle membrane;cytoplasmic part;cytoplasmic vesicle membrane;cytoplasmic vesicle part;endoplasmic reticulum membrane;endoplasmic reticulum part;endosomal part;endosome membrane;ER to Golgi transport vesicle membrane;Golgi apparatus;Golgi apparatus part;Golgi membrane;integral to membrane;intracellular membrane-bounded organelle;intracellular organelle;intracellular organelle pa…	10	10	58.2	58.2	58.2	26.864	0	91.349	3479200000	75	2.58283	0.0329325	-1.21353	-6.67845	E7EQ34;O14653;O14653-2;I3L4Z6;O14653-3;I3L1K7;I3L3V4;I3L0K1;I3NI02	E7EQ34;O14653;O14653-2;I3L4Z6;O14653-3;I3L1K7;I3L3V4;I3L0K1	GOSR2	719
P09493-2	TPM1	Tropomyosin alpha-1 chain	-1.2013	2.45011	0	30.1248	30.1718	29.9699	31.3127	31.5997	30.958			actin cytoskeleton organization;actin filament-based movement;actin filament-based process;actin-mediated cell contraction;actin-myosin filament sliding;actomyosin structure organization;anatomical structure morphogenesis;biological regulation;cardiac muscle contraction;cardiac muscle tissue morphogenesis;cell projection organization;cellular component movement;cellular component organization;cel…	actin binding;binding;cytoskeletal protein binding;protein binding;structural constituent of cytoskeleton;structural constituent of muscle;structural molecule activity	actin filament bundle;actomyosin;bleb;cell part;cell projection;cell projection membrane;cell projection part;contractile fiber part;cytoplasmic part;cytoskeletal part;cytoskeleton;cytosol;filamentous actin;intracellular non-membrane-bounded organelle;intracellular organelle;intracellular organelle part;intracellular part;leading edge membrane;macromolecular complex;membrane part;muscle thin fila…	16	20	75.8	75.8	0	28.747	0	230.9	34986000000	413	2.45011	0.0337426	-1.2013	-6.14939	H7BYY1;F5H7S3;B7Z596;P09493-2;H0YL42;H0YK20	H7BYY1;F5H7S3;B7Z596;P09493-2	TPM1	1103
Q8IY17	PNPLA6	Neuropathy target esterase	-1.19823	2.09663	4	23.0808	23.6375	23.8683	24.6711	24.8677	24.6425			alcohol metabolic process;amine metabolic process;anatomical structure formation involved in morphogenesis;anatomical structure morphogenesis;angiogenesis;catabolic process;cellular amine metabolic process;cellular biogenic amine metabolic process;cellular lipid metabolic process;cellular metabolic process;cellular nitrogen compound metabolic process;cellular process;developmental process;ethanol…	carboxylic ester hydrolase activity;catalytic activity;hydrolase activity;hydrolase activity, acting on ester bonds;lipase activity;lysophospholipase activity;phospholipase activity	cell part;cytoplasmic part;endoplasmic reticulum;endoplasmic reticulum membrane;endoplasmic reticulum part;integral to membrane;intracellular membrane-bounded organelle;intracellular organelle;intracellular organelle part;intracellular part;intrinsic to membrane;membrane;membrane part;membrane-bounded organelle;organelle;organelle membrane;organelle part	4	4	4.5	4.5	4.5	143.35	0	6.9619	210810000	23	2.09663	0.044	-1.19823	-4.90673	Q8IY17-5;Q8IY17-2;Q8IY17-3;Q8IY17;Q8IY17-4;M0QYT1;M0R2C2	Q8IY17-5;Q8IY17-2;Q8IY17-3;Q8IY17;Q8IY17-4	PNPLA6	3662
Q9BZL1	UBL5	Ubiquitin-like protein 5	-1.17139	2.47954	4	26.0848	25.5728	26.0148	27.0759	27.2218	26.8889			cellular macromolecule metabolic process;cellular metabolic process;cellular nitrogen compound metabolic process;cellular process;cellular protein metabolic process;macromolecule metabolic process;macromolecule modification;metabolic process;mRNA metabolic process;mRNA processing;nitrogen compound metabolic process;nuclear mRNA splicing, via spliceosome;nucleic acid metabolic process;nucleobase-c…	protein tag	cell part;cytoplasm;intracellular membrane-bounded organelle;intracellular organelle;intracellular part;membrane-bounded organelle;nucleus;organelle	4	4	47.9	47.9	47.9	8.5468	0	15.94	3373000000	82	2.47954	0.034555	-1.17139	-6.26354	Q9BZL1;K7EQ43	Q9BZL1	UBL5	4417
P62158	CALM1	Calmodulin	-1.16748	2.13096	11	33.3146	33.1623	32.8592	34.3958	34.5353	33.9075			activation of adenylate cyclase activity;activation of immune response;activation of innate immune response;activation of phospholipase C activity;alcohol metabolic process;anatomical structure development;biological regulation;blood coagulation;calcium-mediated signaling;carbohydrate catabolic process;carbohydrate metabolic process;catabolic process;cell activation;cell communication;cell surfac…	binding;calcium ion binding;catalytic activity;cation binding;cytoskeletal protein binding;enzyme activator activity;enzyme binding;enzyme regulator activity;ion binding;ion channel binding;kinase activator activity;kinase activity;kinase binding;kinase regulator activity;metal ion binding;nitric-oxide synthase regulator activity;N-terminal myristoylation domain binding;phosphatase activator acti…	cell part;cell projection part;centrosome;contractile fiber part;cytoplasm;cytoplasmic part;cytoskeletal part;cytosol;extracellular membrane-bounded organelle;extracellular organelle;extracellular region;extracellular region part;extracellular vesicular exosome;growth cone;intracellular membrane-bounded organelle;intracellular non-membrane-bounded organelle;intracellular organelle;intracellular o…	13	13	73.8	73.8	70.1	20.762	0	323.31	404760000000	1888	2.13096	0.042738	-1.16748	-5.01783	H0Y7A7;P62158;E7ETZ0;E7EMB3;Q96HY3;G3V361;M0QZ52;F8WBR5;G3V226;G3V479;C9J7T9;P02585	H0Y7A7;P62158;E7ETZ0;E7EMB3;Q96HY3;G3V361	CALM2;CALM1	1017
Q969M7	UBE2F	NEDD8-conjugating enzyme UBE2F	-1.16207	2.26986	1	21.916	22.3987	22.4941	23.4356	23.6259	23.2336			cellular macromolecule metabolic process;cellular metabolic process;cellular process;cellular protein metabolic process;macromolecule metabolic process;macromolecule modification;metabolic process;primary metabolic process;protein metabolic process;protein modification by small protein conjugation;protein modification by small protein conjugation or removal;protein modification process;protein ne…	acid-amino acid ligase activity;adenyl nucleotide binding;adenyl ribonucleotide binding;ATP binding;binding;catalytic activity;ligase activity;ligase activity, forming carbon-nitrogen bonds;NEDD8 ligase activity;nucleotide binding;purine nucleotide binding;purine ribonucleoside triphosphate binding;purine ribonucleotide binding;ribonucleotide binding;small conjugating protein ligase activity	cell part;cytoplasm;intracellular part	1	1	42.6	42.6	42.6	5.17	0.0031414	2.1696	433250000	12	2.26986	0.0377732	-1.16207	-5.48749	F2Z363;F8WD80;C9J9P8;C9IZ93;C9JSK8;C9JFD2;C9JF62;F8WFB7;H3BSR4;F8WDQ9;F8WB39;H3BUI7;G5E9R6;Q969M7-4;Q969M7-5;Q969M7-3;Q969M7-6;Q969M7;Q969M7-2	F2Z363;F8WD80;C9J9P8;C9IZ93;C9JSK8;C9JFD2;C9JF62;F8WFB7;H3BSR4;F8WDQ9;F8WB39;H3BUI7;G5E9R6;Q969M7-4;Q969M7-5;Q969M7-3;Q969M7-6;Q969M7;Q969M7-2	UBE2F;UBE2F-SCLY	500
Q9BTM9	URM1	Ubiquitin-related modifier 1	-1.14485	2.46561	3	24.5673	24.3701	24.5326	25.6185	25.9442	25.3419			cellular macromolecule metabolic process;cellular metabolic process;cellular nitrogen compound metabolic process;cellular process;cellular protein metabolic process;macromolecule metabolic process;macromolecule modification;metabolic process;ncRNA metabolic process;ncRNA processing;nitrogen compound metabolic process;nucleic acid metabolic process;nucleobase-containing compound metabolic process;…		cell part;cytoplasmic part;cytosol;extracellular membrane-bounded organelle;extracellular organelle;extracellular region part;extracellular vesicular exosome;intracellular part;membrane-bounded organelle;membrane-bounded vesicle;organelle;vesicle	3	3	22.6	22.6	22.6	15.815	0	5.0172	281790000	34	2.46561	0.0342245	-1.14485	-6.20926	Q9BTM9-2;Q9BTM9;Q9BTM9-3	Q9BTM9-2;Q9BTM9;Q9BTM9-3	URM1	4313
P67936	TPM4	Tropomyosin alpha-4 chain	-1.1395	2.10434	10	31.347	31.4412	31.1682	32.4777	32.8237	32.0736			actin filament-based movement;actin filament-based process;actin-mediated cell contraction;actin-myosin filament sliding;cell differentiation;cellular component movement;cellular developmental process;cellular process;developmental process;multicellular organismal process;muscle contraction;muscle filament sliding;muscle system process;osteoblast differentiation;system process	binding;calcium ion binding;cation binding;ion binding;metal ion binding;structural constituent of muscle;structural molecule activity	actin filament bundle;actomyosin;adherens junction;anchoring junction;cell cortex part;cell junction;cell part;cell-substrate adherens junction;cell-substrate junction;contractile fiber part;cortical cytoskeleton;cytoplasmic part;cytoskeletal part;cytoskeleton;cytosol;extracellular membrane-bounded organelle;extracellular organelle;extracellular region part;extracellular vesicular exosome;filamen…	14	20	73.8	63.7	49.2	28.521	0	323.31	114590000000	838	2.10434	0.0434209	-1.1395	-4.93153	P67936;P67936-2;K7ENT6;K7ERG3;K7EMU5;K7EPV9;K7EP68;K7EPB9	P67936;P67936-2;K7ENT6	TPM4	2762
Q8WXC6	COPS9	Myeloma-overexpressed gene 2 protein	-1.13702	2.50638	1	22.9551	22.4842	22.5649	23.858	23.9521	23.6051						1	1	35.1	35.1	35.1	6.2107	0	28.348	319720000	37	2.50638	0.0351823	-1.13702	-6.36915	Q8WXC6	Q8WXC6	MYEOV2	3887
Q96NC0	ZMAT2	Zinc finger matrin-type protein 2	-1.13352	3.51603	2	22.7168	22.7267	23.0094	23.9771	23.9326	23.9438				binding;cation binding;DNA binding;ion binding;metal ion binding;nucleic acid binding;transition metal ion binding;zinc ion binding	cell part;intracellular membrane-bounded organelle;intracellular organelle;intracellular part;membrane-bounded organelle;nucleus;organelle	2	2	10.6	10.6	10.6	23.612	0.00046937	3.8063	465660000	8	3.51603	0.0567619	-1.13352	-11.704	Q96NC0;R4GMX9;R4GNG8	Q96NC0;R4GMX9;R4GNG8	ZMAT2	4154
Q16763	UBE2S	Ubiquitin-conjugating enzyme E2 S	-1.09484	2.99048	7	26.5024	26.5698	26.3649	27.6769	27.6961	27.3486			activation of anaphase-promoting complex activity;anaphase-promoting complex-dependent proteasomal ubiquitin-dependent protein catabolic process;biological regulation;catabolic process;cell cycle process;cell division;cellular catabolic process;cellular component assembly;cellular component assembly at cellular level;cellular component organization;cellular component organization at cellular leve…	acid-amino acid ligase activity;adenyl nucleotide binding;adenyl ribonucleotide binding;ATP binding;binding;catalytic activity;enzyme binding;ligase activity;ligase activity, forming carbon-nitrogen bonds;nucleotide binding;protein binding;purine nucleotide binding;purine ribonucleoside triphosphate binding;purine ribonucleotide binding;ribonucleotide binding;small conjugating protein ligase acti…	anaphase-promoting complex;cell part;cullin-RING ubiquitin ligase complex;cytoplasm;intracellular organelle part;intracellular part;macromolecular complex;nuclear part;nuclear ubiquitin ligase complex;organelle part;protein complex;ubiquitin ligase complex	7	7	50.5	50.5	50.5	23.845	0	48.814	1093100000	83	2.99048	0.0332571	-1.09484	-8.56114	Q16763;K7EPJ1;K7EM75	Q16763;K7EPJ1	UBE2S	3239
P54764	EPHA4	Receptor protein-tyrosine kinase;Ephrin type-A receptor 4	-1.09414	2.94546	2	25.8117	25.8763	25.9514	26.9192	27.2124	26.79			adult behavior;adult locomotory behavior;adult walking behavior;anatomical structure morphogenesis;axon guidance;axonal fasciculation;axonogenesis;behavior;biological adhesion;biological regulation;cell adhesion;cell migration;cell motility;cell part morphogenesis;cell projection morphogenesis;cell projection organization;cell recognition;cell surface receptor linked signaling pathway;cellular co…	adenyl nucleotide binding;adenyl ribonucleotide binding;ATP binding;binding;catalytic activity;ephrin receptor activity;GPI-linked ephrin receptor activity;kinase activity;molecular transducer activity;nucleotide binding;PH domain binding;phosphotransferase activity, alcohol group as acceptor;protein binding;protein domain specific binding;protein kinase activity;protein tyrosine kinase activity;…	axon;axon part;axon terminus;axonal growth cone;cell junction;cell part;cell projection;cell projection part;cell surface;cytoplasm;cytoplasmic part;cytoskeletal part;dendrite;dendritic spine;early endosome membrane;endoplasmic reticulum;endosomal part;endosome membrane;filopodium;Golgi apparatus;growth cone;integral to membrane;integral to plasma membrane;intracellular membrane-bounded organelle…	2	2	2.3	2.3	2.3	105.71	0.00087165	2.7173	3483600000	49	2.94546	0.0334	-1.09414	-8.3321	E9PG71;P54764-2;P54764;C9JEM6	E9PG71;P54764-2;P54764;C9JEM6	EPHA4	778
O15460	P4HA2	Prolyl 4-hydroxylase subunit alpha-2	-1.09099	2.42701	3	22.2891	22.5447	22.8935	23.623	23.7495	23.6278			4-hydroxyproline metabolic process;amine metabolic process;carboxylic acid metabolic process;cellular amine metabolic process;cellular amino acid metabolic process;cellular ketone metabolic process;cellular macromolecule metabolic process;cellular metabolic process;cellular modified amino acid metabolic process;cellular nitrogen compound metabolic process;cellular process;cellular protein metabol…	binding;carboxylic acid binding;catalytic activity;cation binding;dioxygenase activity;electron carrier activity;ion binding;iron ion binding;L-ascorbic acid binding;metal ion binding;oxidoreductase activity;oxidoreductase activity, acting on paired donors, with incorporation or reduction of molecular oxygen;oxidoreductase activity, acting on paired donors, with incorporation or reduction of mole…	cell part;cytoplasm;cytoplasmic part;endoplasmic reticulum;endoplasmic reticulum lumen;endoplasmic reticulum part;intracellular membrane-bounded organelle;intracellular organelle;intracellular organelle lumen;intracellular organelle part;intracellular part;macromolecular complex;membrane-bounded organelle;membrane-enclosed lumen;nucleus;organelle;organelle lumen;organelle part;procollagen-proline…	3	3	7.3	7.3	7.3	60.632	0.00048286	4.2688	60284000	13	2.42701	0.0339238	-1.09099	-6.06106	O15460-2;O15460	O15460-2;O15460	P4HA2	1401
Q9NRD5	PICK1	PRKCA-binding protein	-1.09002	2.09434	9	24.9331	24.7388	24.46	25.4833	26.0874	25.8313			activation of protein kinase activity;activation of protein kinase C activity by G-protein coupled receptor protein signaling pathway;amine transport;anatomical structure development;biological regulation;cell communication;cell development;cell surface receptor linked signaling pathway;cell-cell signaling;cellular component maintenance;cellular component maintenance at cellular level;cellular co…	actin binding;actin filament binding;Arp2/3 complex binding;ATPase activity;binding;catalytic activity;cation binding;cytoskeletal protein binding;enzyme binding;G-protein-coupled receptor binding;hydrolase activity;hydrolase activity, acting on acid anhydrides;hydrolase activity, acting on acid anhydrides, in phosphorus-containing anhydrides;identical protein binding;ion binding;kinase binding;m…	cell junction;cell part;cell projection;cytoplasm;cytoplasmic part;cytoplasmic vesicle membrane;cytoplasmic vesicle part;cytoskeleton;endocytic vesicle membrane;Golgi apparatus;intracellular membrane-bounded organelle;intracellular non-membrane-bounded organelle;intracellular organelle;intracellular organelle part;intracellular part;membrane;membrane-bounded organelle;mitochondrion;neuron project…	9	9	23.9	23.9	23.9	46.6	0	11.263	508890000	33	2.09434	0.0439269	-1.09002	-4.89939	Q9NRD5;Q9NRD5-2;F6V107;F6V3V1;F6VY12;F6TII1;E7EX80	Q9NRD5;Q9NRD5-2;F6V107	PICK1	4670
Q9C005	DPY30	Protein dpy-30 homolog	-1.08748	2.04709	5	26.0956	26.4516	26.5428	27.0835	27.6509	27.6179			biological regulation;biosynthetic process;cellular biosynthetic process;cellular component organization;cellular component organization at cellular level;cellular component organization or biogenesis;cellular component organization or biogenesis at cellular level;cellular macromolecule biosynthetic process;cellular macromolecule metabolic process;cellular metabolic process;cellular nitrogen comp…	binding;identical protein binding;protein binding;protein dimerization activity;protein homodimerization activity	cell part;chromatin remodeling complex;cytoplasmic part;Golgi apparatus;Golgi apparatus part;histone methyltransferase complex;intracellular membrane-bounded organelle;intracellular organelle;intracellular organelle part;intracellular part;macromolecular complex;membrane-bounded organelle;methyltransferase complex;nuclear part;nucleoplasm;nucleoplasm part;nucleus;organelle;organelle part;protein …	5	5	80.8	80.8	80.8	11.25	0	323.31	4898000000	254	2.04709	0.044181	-1.08748	-4.74977	Q9C005	Q9C005	DPY30	4421
P41208	CETN2	Centrin-2	-1.08386	2.15671	9	25.5434	25.4691	25.6052	26.6565	26.9668	26.246			biological regulation;cell cycle;cell cycle phase;cell cycle process;cell division;cellular component organization;cellular component organization at cellular level;cellular component organization or biogenesis;cellular component organization or biogenesis at cellular level;cellular macromolecule metabolic process;cellular metabolic process;cellular nitrogen compound metabolic process;cellular pr…	binding;calcium ion binding;cation binding;ion binding;metal ion binding	cell part;cell projection;centriole;centrosome;cilium;cytoplasmic part;cytoskeletal part;cytosol;intracellular;intracellular non-membrane-bounded organelle;intracellular organelle;intracellular organelle part;intracellular part;macromolecular complex;microtubule organizing center;microtubule organizing center part;non-membrane-bounded organelle;nonmotile primary cilium;nuclear part;nucleoplasm;nu…	9	9	53.5	53.5	53.5	19.738	0	292.77	3046600000	112	2.15671	0.0413255	-1.08386	-5.10239	P41208	P41208	CETN2	2328
Q9Y2Y0	ARL2BP	ADP-ribosylation factor-like protein 2-binding protein	-1.07142	3.38074	8	25.0423	25.1181	25.142	25.9998	26.3254	26.1916			biological regulation;cellular metabolic process;cellular process;cellular response to stimulus;energy derivation by oxidation of organic compounds;energy reserve metabolic process;generation of precursor metabolites and energy;maintenance of location;maintenance of location in cell;maintenance of protein localization to organelle;maintenance of protein location;maintenance of protein location in…	enzyme regulator activity;GTPase regulator activity;nucleoside-triphosphatase regulator activity;protein binding transcription factor activity;transcription coactivator activity;transcription cofactor activity;transcription factor binding transcription factor activity	cell part;cell projection;centrosome;cilium;cytoplasmic part;cytoskeletal part;cytosol;intracellular membrane-bounded organelle;intracellular non-membrane-bounded organelle;intracellular organelle;intracellular organelle lumen;intracellular organelle part;intracellular part;membrane-bounded organelle;membrane-enclosed lumen;microtubule organizing center;midbody;mitochondrial intermembrane space;m…	8	8	76.3	76.3	76.3	17.711	0	285.46	2128400000	159	3.38074	0.043	-1.07142	-10.8049	Q9Y2Y0-2;Q9Y2Y0;H3BU49;H3BM52	Q9Y2Y0-2;Q9Y2Y0;H3BU49;H3BM52	ARL2BP	5076
P05060	CHGB	Secretogranin-1;PE-11;GAWK peptide;CCB peptide	-1.06821	2.05186	22	27.8551	27.1669	27.3986	28.5452	28.7078	28.3722				binding;hormone activity;protein binding;receptor binding	cell part;cytoplasmic membrane-bounded vesicle;cytoplasmic part;cytoplasmic vesicle;extracellular region;intracellular membrane-bounded organelle;intracellular organelle;intracellular part;membrane-bounded organelle;membrane-bounded vesicle;organelle;stored secretory granule;vesicle	22	22	47.4	47.4	47.4	78.275	0	323.31	11162000000	284	2.05186	0.0446058	-1.06821	-4.76472	P05060;A0A0A0MT66	P05060;A0A0A0MT66	CHGB	1786
Q96A73	KIAA1191	Putative monooxygenase p33MONOX	-1.06806	2.222	2	22.2386	21.6333	21.914	23.0198	23.1544	22.8159				catalytic activity;oxidoreductase activity	cell part;cytoplasm;intracellular part	2	2	13.8	13.8	13.8	24.51	0.00048461	4.3479	173750000	9	2.222	0.0394156	-1.06806	-5.32189	A0A087WT18;Q96A73-2;Q96A73	A0A087WT18;Q96A73-2;Q96A73	KIAA1191	20
Q02818	NUCB1	Nucleobindin-1	-1.06539	4.08861	26	28.6256	28.4389	28.4786	29.5487	29.6434	29.5472				binding;calcium ion binding;cation binding;DNA binding;ion binding;metal ion binding;nucleic acid binding	cell part;cytoplasmic part;cytoskeleton;endoplasmic reticulum-Golgi intermediate compartment;extracellular membrane-bounded organelle;extracellular organelle;extracellular region part;extracellular space;extracellular vesicular exosome;Golgi apparatus;intracellular membrane-bounded organelle;intracellular non-membrane-bounded organelle;intracellular organelle;intracellular part;membrane;membrane-…	26	26	76.1	76.1	76.1	53.879	0	323.31	19133000000	459	4.08861	0.0487273	-1.06539	-16.3684	Q02818;H7BZI1;C9JKZ2;C9J3C1;C9JBD3	Q02818;H7BZI1	NUCB1	2859
Q96D71	REPS1	RalBP1-associated Eps domain-containing protein 1	-1.06057	2.12659	8	23.7265	24.2735	23.5873	24.9827	24.9162	24.8701			cellular component organization;cellular component organization or biogenesis;cellular membrane organization;cellular process;endocytosis;establishment of localization;membrane invagination;membrane organization;receptor-mediated endocytosis;transport;vesicle-mediated transport	binding;calcium ion binding;cation binding;ion binding;metal ion binding;protein binding;protein domain specific binding;SH3 domain binding	cell part;coated pit;membrane;membrane part;plasma membrane	8	8	15.6	15.6	15.6	81.948	0	17.139	864630000	58	2.12659	0.0426816	-1.06057	-5.00357	H0YDT0;Q96D71-2;Q96D71-4;Q96D71-3;Q96D71;E9PMG1;H0YCR2;H0YE89;H7C225;H0YE73;H7C1V2	H0YDT0;Q96D71-2;Q96D71-4;Q96D71-3;Q96D71;E9PMG1;H0YCR2	REPS1	1032
P52292	KPNA2	Importin subunit alpha-1	-1.04286	3.33201	23	28.7143	28.5764	28.537	29.8026	29.514	29.6398			biological regulation;cell surface receptor linked signaling pathway;cellular macromolecule metabolic process;cellular metabolic process;cellular nitrogen compound metabolic process;cellular process;cellular response to chemical stimulus;cellular response to cytokine stimulus;cellular response to organic substance;cellular response to stimulus;cytokine-mediated signaling pathway;DNA metabolic pro…	binding;enzyme binding;histone deacetylase binding;nuclear localization sequence binding;peptide binding;protein binding;protein transporter activity;signal sequence binding;substrate-specific transporter activity;transporter activity	cell part;cytoplasm;cytoplasmic part;cytosol;intracellular organelle part;intracellular part;membrane;nuclear part;nucleoplasm;organelle part	23	23	56.3	56.3	56.3	57.861	0	323.31	17147000000	354	3.33201	0.0390435	-1.04286	-10.4975	P52292;J3QLL0;J3KS65;J3QL07	P52292	KPNA2	2513
O43399	TPD52L2	Tumor protein D54	-1.03298	2.14703	3	29.3493	29.2551	29.1301	30.3905	30.5422	29.9007			biological regulation;regulation of biological process;regulation of cell proliferation;regulation of cellular process	binding;identical protein binding;protein binding;protein dimerization activity;protein heterodimerization activity;protein homodimerization activity	cell part;cytoplasm;cytoplasmic part;intracellular part;perinuclear region of cytoplasm	21	21	96.6	96.6	16	22.237	0	323.31	22460000000	414	2.14703	0.0421441	-1.03298	-5.07049	O43399;O43399-5;O43399-7;A0A087WYR3;A0A087WZ51	O43399;O43399-5;O43399-7;A0A087WYR3;A0A087WZ51	TPD52L2	1436
O75506	HSBP1	Heat shock factor-binding protein 1	-1.01898	2.98626	4	26.4312	26.542	26.6081	27.3309	27.6519	27.6554			biological regulation;cell differentiation;cellular developmental process;cellular process;cellular response to heat;cellular response to stimulus;cellular response to stress;developmental process;endodermal cell differentiation;multicellular organismal process;muscle contraction;muscle system process;negative regulation of biological process;negative regulation of biosynthetic process;negative r…	protein binding transcription factor activity;transcription cofactor activity;transcription corepressor activity;transcription factor binding transcription factor activity	cell part;cytoskeleton;intracellular membrane-bounded organelle;intracellular non-membrane-bounded organelle;intracellular organelle;intracellular organelle part;intracellular part;membrane-bounded organelle;non-membrane-bounded organelle;nuclear part;nucleoplasm;nucleus;organelle;organelle part	4	4	81.6	81.6	81.6	8.5435	0	323.31	6100400000	226	2.98626	0.0323333	-1.01898	-8.53941	O75506	O75506	HSBP1	1585
Q96AE4	FUBP1	Far upstream element-binding protein 1	-1.01672	2.48081	2	30.9033	30.9931	30.9473	31.8014	32.2848	31.8076			biological regulation;biosynthetic process;cellular biosynthetic process;cellular macromolecule biosynthetic process;cellular macromolecule metabolic process;cellular metabolic process;cellular nitrogen compound metabolic process;cellular process;macromolecule biosynthetic process;macromolecule metabolic process;metabolic process;nitrogen compound metabolic process;nucleic acid metabolic process;…	binding;DNA binding;nucleic acid binding;nucleic acid binding transcription factor activity;RNA binding;sequence-specific DNA binding transcription factor activity;single-stranded DNA binding;structure-specific DNA binding	cell part;intracellular membrane-bounded organelle;intracellular organelle;intracellular organelle part;intracellular part;membrane-bounded organelle;nuclear part;nucleoplasm;nucleus;organelle;organelle part	31	31	59.8	59.8	8.2	67.56	0	323.31	73866000000	989	2.48081	0.0349206	-1.01672	-6.26847	Q96AE4;E9PEB5;M0R251;M0R263	Q96AE4;E9PEB5	FUBP1	3997
P16455	MGMT	Methylated-DNA--protein-cysteine methyltransferase	-0.989381	2.27052	3	23.4505	22.9235	23.3651	24.1417	24.1787	24.3867			biological regulation;cell differentiation;cellular developmental process;cellular macromolecule metabolic process;cellular metabolic process;cellular nitrogen compound metabolic process;cellular process;cellular response to abiotic stimulus;cellular response to chemical stimulus;cellular response to ionizing radiation;cellular response to organic cyclic compound;cellular response to organic subs…	binding;calcium ion binding;catalytic activity;cation binding;damaged DNA binding;DNA binding;DNA-methyltransferase activity;ion binding;metal ion binding;methylated-DNA-[protein]-cysteine S-methyltransferase activity;methyltransferase activity;nucleic acid binding;S-methyltransferase activity;transferase activity;transferase activity, transferring one-carbon groups	cell part;intracellular membrane-bounded organelle;intracellular organelle;intracellular organelle part;intracellular part;membrane;membrane-bounded organelle;nuclear part;nucleoplasm;nucleus;organelle;organelle part	3	3	20.3	20.3	20.3	21.646	0	12.318	381760000	15	2.27052	0.0379034	-0.989381	-5.4898	P16455	P16455	MGMT	2016
Q9BRK5	SDF4	45 kDa calcium-binding protein	-0.985645	2.3232	15	26.846	26.6366	26.6598	27.7402	27.9553	27.4038			anatomical structure development;calcium ion-dependent exocytosis;cell differentiation;cellular developmental process;cellular process;cerebellum development;developmental process;establishment of localization;establishment of localization in cell;exocytosis;fat cell differentiation;response to abiotic stimulus;response to chemical stimulus;response to ethanol;response to light stimulus;response …	binding;calcium ion binding;cation binding;identical protein binding;ion binding;metal ion binding;protein binding	bleb;cell part;cell projection;cytoplasm;cytoplasmic part;endosome;extracellular membrane-bounded organelle;extracellular organelle;extracellular region part;extracellular vesicular exosome;Golgi apparatus;Golgi apparatus part;Golgi lumen;intracellular membrane-bounded organelle;intracellular organelle;intracellular organelle lumen;intracellular organelle part;intracellular part;late endosome;mem…	15	15	63.3	63.3	63.3	41.806	0	323.31	6235100000	158	2.3232	0.03673	-0.985645	-5.67695	Q9BRK5;Q9BRK5-2;Q9BRK5-6;H0Y3T6;G3V1E2;Q9BRK5-4;Q9BRK5-3;Q9BRK5-5	Q9BRK5;Q9BRK5-2;Q9BRK5-6;H0Y3T6;G3V1E2;Q9BRK5-4;Q9BRK5-3	SDF4	4280
P50897	PPT1	Palmitoyl-protein thioesterase 1	-0.977313	4.18253	6	26.7953	26.7852	26.9327	27.8761	27.7843	27.7848			adult behavior;adult locomotory behavior;anatomical structure development;associative learning;behavior;biological regulation;brain development;catabolic process;cation homeostasis;cell development;cellular catabolic process;cellular cation homeostasis;cellular chemical homeostasis;cellular component organization;cellular component organization or biogenesis;cellular developmental process;cellula…	acyl-CoA thioesterase activity;catalytic activity;CoA hydrolase activity;hydrolase activity;hydrolase activity, acting on ester bonds;palmitoyl-(protein) hydrolase activity;palmitoyl-CoA hydrolase activity;thiolester hydrolase activity	axon;cell body;cell part;cell projection;clathrin-coated vesicle;coated vesicle;cytoplasmic membrane-bounded vesicle;cytoplasmic part;cytoplasmic vesicle;cytosol;dendrite;extracellular membrane-bounded organelle;extracellular organelle;extracellular region;extracellular region part;extracellular space;extracellular vesicular exosome;Golgi apparatus;intracellular membrane-bounded organelle;intrace…	9	9	42.8	42.8	23.9	34.193	0	205.31	4589100000	140	4.18253	0.0595556	-0.977313	-17.2888	P50897;E9PMG2;E9PIA8;P50897-2;Q5T0S4;E9PK48;E9PSE5	P50897;E9PMG2;E9PIA8;P50897-2	PPT1	2478
Q96FF9	CDCA5	Sororin	-0.975526	2.29571	4	24.4783	24.2262	24.3024	25.2839	25.5976	25.0519			biological regulation;cell cycle;cell cycle phase;cell cycle process;cell division;cellular component organization;cellular component organization at cellular level;cellular component organization or biogenesis;cellular component organization or biogenesis at cellular level;cellular macromolecule metabolic process;cellular metabolic process;cellular nitrogen compound metabolic process;cellular pr…	binding;chromatin binding	cell part;chromatin;chromosomal part;chromosome;chromosome, centromeric region;cohesin complex;cytoplasm;cytoplasmic part;cytosol;intracellular membrane-bounded organelle;intracellular non-membrane-bounded organelle;intracellular organelle;intracellular organelle part;intracellular part;macromolecular complex;membrane;membrane-bounded organelle;non-membrane-bounded organelle;nuclear chromatin;nuc…	4	4	17.6	17.6	17.6	33.734	0	18.421	455910000	28	2.29571	0.0373768	-0.975526	-5.57866	B5MBX0;Q96FF9	B5MBX0;Q96FF9	CDCA5	465
Q9Y5J9	TIMM8B	Mitochondrial import inner membrane translocase subunit Tim8 B	-0.968001	2.25983	5	26.3657	26.3375	26.0729	27.3344	27.4173	26.9284			cellular macromolecule metabolic process;cellular metabolic process;cellular process;cellular protein metabolic process;chaperone-mediated protein transport;establishment of localization;establishment of localization in cell;establishment of protein localization;establishment of protein localization in mitochondrion;establishment of protein localization to organelle;intracellular protein transpor…	binding;cation binding;ion binding;metal ion binding;transition metal ion binding;zinc ion binding	cell part;cytoplasmic part;extracellular region part;extracellular space;intracellular membrane-bounded organelle;intracellular organelle;intracellular organelle part;intracellular part;macromolecular complex;membrane;membrane-bounded organelle;mitochondrial inner membrane;mitochondrial intermembrane space protein transporter complex;mitochondrial membrane;mitochondrial part;mitochondrion;organel…	5	5	60.2	60.2	60.2	9.3435	0	295.45	1866500000	111	2.25983	0.0384949	-0.968001	-5.45245	Q9Y5J9;G3XAN8;E9PIR3	Q9Y5J9;G3XAN8	TIMM8B	5154
Q9NRF9	POLE3	DNA polymerase epsilon subunit 3	-0.964783	3.36421	4	26.0485	25.9682	26.0078	26.9675	27.1265	26.8248			biosynthetic process;cellular biosynthetic process;cellular component organization;cellular component organization at cellular level;cellular component organization or biogenesis;cellular component organization or biogenesis at cellular level;cellular macromolecule biosynthetic process;cellular macromolecule metabolic process;cellular metabolic process;cellular nitrogen compound metabolic process…	binding;catalytic activity;DNA binding;DNA polymerase activity;DNA-directed DNA polymerase activity;nucleic acid binding;nucleotidyltransferase activity;sequence-specific DNA binding;transferase activity;transferase activity, transferring phosphorus-containing groups	Ada2/Gcn5/Ada3 transcription activator complex;cell part;chromosomal part;DNA polymerase complex;epsilon DNA polymerase complex;histone acetyltransferase complex;intracellular membrane-bounded organelle;intracellular organelle;intracellular organelle part;intracellular part;macromolecular complex;membrane-bounded organelle;nuclear chromosome part;nuclear part;nucleoplasm part;nucleus;organelle;or…	4	4	44.2	44.2	44.2	16.859	0	65.813	4540000000	115	3.36421	0.044	-0.964783	-10.6997	Q9NRF9	Q9NRF9	POLE3	4672
P61970	NUTF2	Nuclear transport factor 2	-0.958787	2.38376	8	28.3826	28.7755	28.5961	29.6622	29.6574	29.3109			establishment of localization;establishment of localization in cell;establishment of protein localization;intracellular protein transport;intracellular transport;nuclear export;nuclear transport;nucleocytoplasmic transport;protein export from nucleus;protein import into nucleus, translocation;protein targeting;protein transport;transport	binding;enzyme binding;GTPase binding;protein binding;Ran GTPase binding;Ras GTPase binding;small GTPase binding;transporter activity	cell part;cytoplasmic part;cytosol;extracellular membrane-bounded organelle;extracellular organelle;extracellular region part;extracellular vesicular exosome;intracellular;intracellular organelle part;intracellular part;macromolecular complex;membrane part;membrane-bounded organelle;membrane-bounded vesicle;nuclear part;nuclear pore;organelle;organelle part;pore complex;protein complex;vesicle	8	8	92.1	92.1	92.1	14.478	0	323.31	21711000000	256	2.38376	0.035013	-0.958787	-5.89849	P61970;H3BRV9	P61970;H3BRV9	NUTF2	2672
Q9UI30	TRMT112	Multifunctional methyltransferase subunit TRM112-like protein	-0.956831	2.68762	7	27.817	27.9815	28.0683	28.688	29.0178	29.0316			cellular macromolecule metabolic process;cellular metabolic process;cellular process;cellular protein metabolic process;macromolecule metabolic process;macromolecule methylation;macromolecule modification;metabolic process;methylation;one-carbon metabolic process;peptidyl-glutamine methylation;primary metabolic process;protein alkylation;protein metabolic process;protein methylation;protein modif…	catalytic activity;methyltransferase activity;protein methyltransferase activity;transferase activity;transferase activity, transferring one-carbon groups	extracellular membrane-bounded organelle;extracellular organelle;extracellular region part;extracellular vesicular exosome;macromolecular complex;membrane-bounded organelle;membrane-bounded vesicle;organelle;protein complex;vesicle	7	7	76.8	76.8	76.8	14.199	0	323.31	4418000000	196	2.68762	0.0349926	-0.956831	-7.12346	Q9UI30;F5GYQ2;F5GX77;Q9UI30-2	Q9UI30;F5GYQ2;F5GX77;Q9UI30-2	TRMT112	4921
P06753-2	TPM3		-0.947599	4.73298	0	31.733	31.7004	31.8044	32.6978	32.7351	32.6476	+	P_C	actin filament-based movement;actin filament-based process;actin-mediated cell contraction;actin-myosin filament sliding;cellular component movement;cellular process;multicellular organismal process;muscle contraction;muscle filament sliding;muscle system process;system process		actin filament bundle;actomyosin;cell part;contractile fiber part;cytoplasmic part;cytoskeletal part;cytoskeleton;cytosol;extracellular membrane-bounded organelle;extracellular organelle;extracellular region part;extracellular vesicular exosome;intracellular non-membrane-bounded organelle;intracellular organelle;intracellular organelle part;intracellular part;membrane-bounded organelle;membrane-b…	27	27	73.4	73.4	0	29.032	0	323.31	108930000000	699	4.73298	0	-0.947599	-23.7963	P06753-2;A0A087WWU8;Q5HYB6;P06753-5;Q5VU61;D6R904;D6RFM2	P06753-2;A0A087WWU8;Q5HYB6;P06753-5;Q5VU61	TPM3;DKFZp686J1372	1810
O60888	CUTA	Protein CutA	-0.941889	2.79682	6	27.6587	27.5928	27.3613	28.402	28.6486	28.3878			localization;macromolecule localization;protein localization;response to chemical stimulus;response to inorganic substance;response to metal ion;response to stimulus	binding;enzyme binding;protein binding	cell part;extracellular membrane-bounded organelle;extracellular organelle;extracellular region part;extracellular vesicular exosome;membrane;membrane-bounded organelle;membrane-bounded vesicle;organelle;vesicle	6	6	60.9	60.9	60.9	16.832	0	39.207	5957400000	168	2.79682	0.0341455	-0.941889	-7.61471	O60888-3;O60888;O60888-2;C9IZG4;C9IZQ5;H0YDR4	O60888-3;O60888;O60888-2;C9IZG4	CUTA	1530
P37802	TAGLN2	Transgelin-2	-0.939123	2.31261	21	30.3745	30.057	30.068	31.2112	31.2587	30.847			cell differentiation;cellular developmental process;cellular process;developmental process;epithelial cell differentiation		extracellular membrane-bounded organelle;extracellular organelle;extracellular region part;extracellular vesicular exosome;membrane-bounded organelle;membrane-bounded vesicle;organelle;vesicle	22	22	96.5	96.5	96.5	22.391	0	323.31	49678000000	835	2.31261	0.0368604	-0.939123	-5.63891	P37802;X6RJP6;P37802-2	P37802;X6RJP6;P37802-2	TAGLN2	2301
Q01105	SET	Protein SET;Protein SETSIP	-0.938701	2.10633	12	31.2699	31.132	31.0467	32.1313	32.3739	31.7595			biological regulation;biosynthetic process;cell cycle;cell differentiation;cellular biosynthetic process;cellular component assembly;cellular component assembly at cellular level;cellular component disassembly;cellular component disassembly at cellular level;cellular component organization;cellular component organization at cellular level;cellular component organization or biogenesis;cellular com…	binding;chromatin binding;DNA binding;enzyme inhibitor activity;enzyme regulator activity;histone binding;nucleic acid binding;phosphatase inhibitor activity;phosphatase regulator activity;protein binding;protein phosphatase inhibitor activity;protein phosphatase regulator activity;protein phosphatase type 2A regulator activity	cell part;cytoplasm;cytoplasmic part;cytosol;endoplasmic reticulum;intracellular membrane-bounded organelle;intracellular organelle;intracellular organelle part;intracellular part;macromolecular complex;membrane-bounded organelle;nuclear part;nucleoplasm;nucleus;organelle;organelle part;perinuclear region of cytoplasm;protein complex	12	12	55.6	55.6	55.6	32.103	0	323.31	76891000000	408	2.10633	0.0433962	-0.938701	-4.93794	Q01105-2;A0A0C4DFV9;Q01105-3;Q01105-4;Q01105;A0A087X027;P0DME0	Q01105-2;A0A0C4DFV9;Q01105-3;Q01105-4;Q01105;A0A087X027;P0DME0	SET;SETSIP	2837
P13995	MTHFD2	Bifunctional methylenetetrahydrofolate dehydrogenase/cyclohydrolase, mitochondrial;NAD-dependent methylenetetrahydrofolate dehydrogenase;Methenyltetrahydrofolate cyclohydrolase	-0.930839	3.48653	9	26.2003	25.9715	26.1681	26.9911	27.1176	27.0237			aromatic compound biosynthetic process;biosynthetic process;cellular aromatic compound metabolic process;cellular biosynthetic process;cellular metabolic process;cellular nitrogen compound biosynthetic process;cellular nitrogen compound metabolic process;cellular process;coenzyme biosynthetic process;coenzyme metabolic process;cofactor biosynthetic process;cofactor metabolic process;folic acid-co…	anion binding;binding;catalytic activity;cation binding;cyclohydrolase activity;hydrolase activity;hydrolase activity, acting on carbon-nitrogen (but not peptide) bonds;hydrolase activity, acting on carbon-nitrogen (but not peptide) bonds, in cyclic amidines;ion binding;magnesium ion binding;metal ion binding;methenyltetrahydrofolate cyclohydrolase activity;methylenetetrahydrofolate dehydrogenase…	cell part;cytoplasmic part;extracellular region part;extracellular space;intracellular membrane-bounded organelle;intracellular organelle;intracellular part;membrane-bounded organelle;mitochondrion;organelle	9	9	36	36	36	37.895	0	323.31	3297400000	105	3.48653	0.04768	-0.930839	-11.5021	P13995;P13995-2;B9A062;B8ZZU9	P13995;P13995-2;B9A062	MTHFD2	1982
O14910	LIN7A	Protein lin-7 homolog A	-0.930536	2.00104	1	26.6197	26.7345	26.3894	27.2854	27.8553	27.3946			anatomical structure development;asymmetric protein localization;biological regulation;cell communication;cell-cell signaling;cellular component assembly;cellular component organization;cellular component organization or biogenesis;cellular process;developmental process;establishment of localization;establishment of localization in cell;establishment of protein localization;establishment or maint…	binding;L27 domain binding;protein binding;protein domain specific binding	basolateral plasma membrane;cell junction;cell part;cell projection;cell-cell junction;cytoskeletal part;extracellular membrane-bounded organelle;extracellular organelle;extracellular region part;extracellular vesicular exosome;intracellular organelle part;intracellular part;macromolecular complex;membrane;membrane part;membrane-bounded organelle;membrane-bounded vesicle;MPP7-DLG1-LIN7 complex;ne…	1	5	34.8	10.3	10.3	25.996	0	10.993	4141200000	101	2.00104	0.0444375	-0.930536	-4.60728	O14910;H0YIA8;H0YI92;J3KN23	O14910;H0YIA8	LIN7A	1346
Q92688	ANP32B	Acidic leucine-rich nuclear phosphoprotein 32 family member B	-0.928092	2.0159	9	29.6119	29.6686	29.1905	30.3283	30.6757	30.2514			activation of caspase activity;anatomical structure development;biological regulation;cellular component assembly;cellular component assembly at cellular level;cellular component organization;cellular component organization at cellular level;cellular component organization or biogenesis;cellular component organization or biogenesis at cellular level;cellular macromolecular complex assembly;cellul…	binding;enzyme binding;histone binding;protein binding;RNA polymerase binding	cell part;cytoplasm;extracellular membrane-bounded organelle;extracellular organelle;extracellular region part;extracellular vesicular exosome;intracellular membrane-bounded organelle;intracellular organelle;intracellular part;membrane-bounded organelle;membrane-bounded vesicle;nucleus;organelle;vesicle	9	11	55.4	48.7	48.7	22.276	0	323.31	29015000000	429	2.0159	0.0444851	-0.928092	-4.65291	Q92688-2;Q92688	Q92688-2;Q92688	ANP32B	3932
Q7L1Q6	BZW1	Basic leucine zipper and W2 domain-containing protein 1	-0.926648	2.93453	22	28.9927	28.8997	28.7226	29.7577	29.951	29.6863			biological regulation;biosynthetic process;cellular biosynthetic process;cellular macromolecule biosynthetic process;cellular macromolecule metabolic process;cellular metabolic process;cellular nitrogen compound metabolic process;cellular process;macromolecule biosynthetic process;macromolecule metabolic process;metabolic process;nitrogen compound metabolic process;nucleic acid metabolic process;…		cell part;cytoplasm;intracellular part;membrane	23	23	69.9	69.9	68.3	48.043	0	323.31	20708000000	463	2.93453	0.0314353	-0.926648	-8.27733	Q7L1Q6;Q7L1Q6-4;Q7L1Q6-3;Q7L1Q6-2;C9IZ80;C9JFN4;C9J188;C9JWF5;C9JV57;H0Y503	Q7L1Q6;Q7L1Q6-4;Q7L1Q6-3;Q7L1Q6-2;C9IZ80;C9JFN4	BZW1	3529
P12004	PCNA	Proliferating cell nuclear antigen	-0.907972	2.80605	16	29.4073	29.421	29.2937	30.3539	30.0632	30.4287			anatomical structure development;anatomical structure homeostasis;base-excision repair;biological regulation;biosynthetic process;cell cycle;cell cycle process;cell differentiation;cell proliferation;cellular biosynthetic process;cellular component organization;cellular component organization at cellular level;cellular component organization or biogenesis;cellular component organization or biogen…	binding;catalytic activity;chromatin binding;damaged DNA binding;dinucleotide insertion or deletion binding;DNA binding;DNA insertion or deletion binding;DNA N-glycosylase activity;DNA polymerase binding;DNA polymerase processivity factor activity;double-stranded DNA binding;enzyme binding;enzyme regulator activity;histone acetyltransferase binding;hydrolase activity;hydrolase activity, acting on…	cell part;centrosome;chromosomal part;cytoplasm;cytoplasmic part;cytoskeletal part;DNA replication factor C complex;extracellular membrane-bounded organelle;extracellular organelle;extracellular region part;extracellular vesicular exosome;intracellular membrane-bounded organelle;intracellular non-membrane-bounded organelle;intracellular organelle;intracellular organelle part;intracellular part;ma…	16	16	73.2	73.2	73.2	28.768	0	323.31	16681000000	313	2.80605	0.0335094	-0.907972	-7.65761	P12004	P12004	PCNA	1951
O15347	HMGB3	High mobility group protein B3	-0.906853	2.49237	6	28.0301	28.2073	27.8244	28.9784	29.0544	28.7496			biological regulation;cellular component organization;cellular component organization at cellular level;cellular component organization or biogenesis;cellular component organization or biogenesis at cellular level;cellular macromolecule metabolic process;cellular metabolic process;cellular nitrogen compound metabolic process;cellular process;chromatin modification;chromatin organization;chromatin…	binding;chromatin binding;DNA bending activity;DNA binding;double-stranded DNA binding;nucleic acid binding;structure-specific DNA binding	cell part;chromosome;intracellular membrane-bounded organelle;intracellular non-membrane-bounded organelle;intracellular organelle;intracellular part;membrane-bounded organelle;non-membrane-bounded organelle;nucleus;organelle	6	6	47.1	47.1	47.1	17.522	0	254.8	14604000000	184	2.49237	0.0350919	-0.906853	-6.31384	E9PES6;E7ES08;E7EQU1;O15347	E9PES6;E7ES08;E7EQU1;O15347	HMGB3	725
O75368	SH3BGRL	SH3 domain-binding glutamic acid-rich-like protein	-0.898048	2.41502	5	24.1411	23.7464	24.1933	25.0106	24.923	24.8413			biological regulation;positive regulation of biological process;positive regulation of cell communication;positive regulation of cellular process;positive regulation of response to stimulus;positive regulation of signal transduction;positive regulation of signaling;regulation of biological process;regulation of cell communication;regulation of cellular process;regulation of response to stimulus;r…	binding;binding, bridging;protein binding;protein binding, bridging;SH3/SH2 adaptor activity;signaling adaptor activity	cell part;cytoplasm;extracellular membrane-bounded organelle;extracellular organelle;extracellular region part;extracellular space;extracellular vesicular exosome;intracellular membrane-bounded organelle;intracellular organelle;intracellular part;membrane-bounded organelle;membrane-bounded vesicle;nucleus;organelle;vesicle	5	5	49.1	49.1	49.1	12.774	0	7.2191	377080000	29	2.41502	0.0345	-0.898048	-6.0156	O75368	O75368	SH3BGRL	1562
Q9P021	CRIPT	Cysteine-rich PDZ-binding protein	-0.891891	2.08316	4	24.2107	24.5677	24.0838	25.0839	25.4033	25.0506			cellular component organization;cellular component organization at cellular level;cellular component organization or biogenesis;cellular component organization or biogenesis at cellular level;cellular localization;cellular macromolecule localization;cellular process;cellular protein localization;cytoplasmic microtubule organization;cytoskeleton organization;establishment of localization;establish…	binding;cytoskeletal protein binding;microtubule binding;PDZ domain binding;protein binding;protein complex binding;protein domain specific binding;scaffold protein binding;tubulin binding	cell body;cell junction;cell part;cell projection;cell projection part;cytoplasm;cytoskeletal part;dendrite;dendritic shaft;dendritic spine;intracellular membrane-bounded organelle;intracellular non-membrane-bounded organelle;intracellular organelle;intracellular organelle part;intracellular part;membrane-bounded organelle;neuron projection;neuron spine;neuronal cell body;non-membrane-bounded org…	4	4	43.6	43.6	43.6	11.216	0	5.4332	1047500000	32	2.08316	0.044266	-0.891891	-4.86369	Q9P021	Q9P021	CRIPT	4813
Q9UL46	PSME2	Proteasome activator complex subunit 2	-0.876229	2.5119	20	29.6482	29.6777	29.4945	30.4163	30.7247	30.3081			activation of immune response;activation of innate immune response;anaphase-promoting complex-dependent proteasomal ubiquitin-dependent protein catabolic process;antigen processing and presentation;antigen processing and presentation of exogenous antigen;antigen processing and presentation of exogenous peptide antigen;antigen processing and presentation of exogenous peptide antigen via MHC class …		cell part;cytoplasmic part;cytosol;extracellular membrane-bounded organelle;extracellular organelle;extracellular region part;extracellular vesicular exosome;intracellular organelle part;intracellular part;macromolecular complex;membrane;membrane-bounded organelle;membrane-bounded vesicle;nuclear part;nucleoplasm;organelle;organelle part;proteasome activator complex;proteasome complex;protein com…	20	20	74	74	74	29.126	0	323.31	23255000000	660	2.5119	0.0355754	-0.876229	-6.39108	A0A087X1Z3;Q9UL46;H0YM70;H0YKU2;H0YLG1;H0YLD2	A0A087X1Z3;Q9UL46;H0YM70	PSME2	163
Q86V81	ALYREF	THO complex subunit 4	-0.872989	2.35275	14	31.1647	31.2019	30.8706	31.8839	32.1647	31.8075			biological regulation;biosynthetic process;cell differentiation;cellular biosynthetic process;cellular developmental process;cellular macromolecule biosynthetic process;cellular macromolecule metabolic process;cellular metabolic process;cellular nitrogen compound metabolic process;cellular process;cellular response to stimulus;cellular response to stress;developmental process;DNA metabolic proces…	binding;nucleic acid binding;nucleotide binding	catalytic step 2 spliceosome;cell part;cytoplasmic part;cytosol;extracellular membrane-bounded organelle;extracellular organelle;extracellular region part;extracellular vesicular exosome;intracellular membrane-bounded organelle;intracellular organelle;intracellular organelle part;intracellular part;macromolecular complex;membrane;membrane-bounded organelle;membrane-bounded vesicle;nuclear body;nu…	14	14	55.7	55.7	55.7	27.557	0	323.31	76272000000	602	2.35275	0.0353944	-0.872989	-5.78418	E9PB61;Q86V81	E9PB61;Q86V81	ALYREF	757
P46783	RPS10	40S ribosomal protein S10	-0.865796	3.6161	1	30.105	29.9136	29.9563	30.7984	30.9303	30.8436			biosynthetic process;catabolic process;cellular biosynthetic process;cellular catabolic process;cellular component disassembly;cellular component disassembly at cellular level;cellular component organization;cellular component organization at cellular level;cellular component organization or biogenesis;cellular component organization or biogenesis at cellular level;cellular macromolecular complex…		adherens junction;anchoring junction;cell junction;cell part;cell-substrate adherens junction;cell-substrate junction;cytoplasm;cytoplasmic part;cytosol;cytosolic small ribosomal subunit;extracellular membrane-bounded organelle;extracellular organelle;extracellular region part;extracellular vesicular exosome;focal adhesion;intracellular non-membrane-bounded organelle;intracellular organelle;intra…	1	7	57.6	8.5	8.5	18.898	0	116.3	33368000000	575	3.6161	0.0581176	-0.865796	-12.4143	P46783;F6U211;Q9NQ39	P46783;F6U211	RPS10	2384
P06493	CDK1	Cyclin-dependent kinase 1	-0.855467	3.06136	20	30.517	30.6167	30.3705	31.2527	31.4725	31.3454			activation of immune response;activation of innate immune response;activation of MAPK activity;activation of MAPKK activity;activation of protein kinase activity;aging;anaphase-promoting complex-dependent proteasomal ubiquitin-dependent protein catabolic process;anatomical structure development;anatomical structure morphogenesis;apoptosis;axon guidance;biological regulation;biosynthetic process;c…	adenyl nucleotide binding;adenyl ribonucleotide binding;ATP binding;binding;catalytic activity;cyclin-dependent protein kinase activity;histone kinase activity;kinase activity;nucleotide binding;phosphotransferase activity, alcohol group as acceptor;protein kinase activity;protein serine/threonine kinase activity;purine nucleotide binding;purine ribonucleoside triphosphate binding;purine ribonucl…	cell part;centrosome;cytoplasm;cytoplasmic part;cytoskeletal part;cytosol;extracellular membrane-bounded organelle;extracellular organelle;extracellular region part;extracellular vesicular exosome;intracellular membrane-bounded organelle;intracellular non-membrane-bounded organelle;intracellular organelle;intracellular organelle part;intracellular part;macromolecular complex;membrane;membrane-bou…	22	22	83.2	83.2	76.8	34.095	0	323.31	32688000000	563	3.06136	0.0338	-0.855467	-8.93343	P06493;A0A024QZP7;P06493-2;A0A087WZZ9;E5RIU6;K7ELV5	P06493;A0A024QZP7;P06493-2;A0A087WZZ9;E5RIU6	CDK1;CDC2	1802
Q9BQ61	TRIR	Uncharacterized protein C19orf43	-0.840545	2.30773	6	26.4636	26.8163	26.7623	27.4196	27.7245	27.4196						6	6	31.2	31.2	31.2	18.419	0	89.246	5114200000	87	2.30773	0.0363123	-0.840545	-5.62144	Q9BQ61;K7ELS0;K7ERU7;K7EN60	Q9BQ61;K7ELS0;K7ERU7;K7EN60	C19orf43	4263
Q9H910	JPT2	Hematological and neurological expressed 1-like protein	-0.832659	2.33656	10	26.8677	26.5965	26.6321	27.3885	27.7654	27.4405					cell part;cytoplasm;intracellular membrane-bounded organelle;intracellular organelle;intracellular part;membrane;membrane-bounded organelle;nucleus;organelle;plasma membrane	10	10	67.4	67.4	67.4	18.906	0	109.48	4885600000	124	2.33656	0.0364015	-0.832659	-5.72521	A6NGP5;Q9H910-2;Q9H910;Q9H910-3;H3BU16;H3BMT0;H3BTV5;H3BMV3;H3BMM8;B4E1P3	A6NGP5;Q9H910-2;Q9H910;Q9H910-3;H3BU16;H3BMT0;H3BTV5;H3BMV3	HN1L	373
P35244	RPA3	Replication protein A 14 kDa subunit	-0.829052	2.75259	8	27.8165	27.7759	27.9062	28.6004	28.8666	28.5187			anatomical structure homeostasis;base-excision repair;biological regulation;biosynthetic process;catabolic process;cell cycle;cell cycle process;cellular biosynthetic process;cellular catabolic process;cellular component assembly;cellular component assembly at cellular level;cellular component organization;cellular component organization at cellular level;cellular component organization or biogen…	binding;damaged DNA binding;DNA binding;nucleic acid binding;single-stranded DNA binding;structure-specific DNA binding	cell part;chromosomal part;DNA replication factor A complex;intracellular membrane-bounded organelle;intracellular organelle;intracellular organelle part;intracellular part;macromolecular complex;membrane-bounded organelle;nuclear chromosome part;nuclear part;nucleoplasm;nucleus;organelle;organelle part;protein complex	8	8	94.2	94.2	94.2	13.569	0	323.31	11603000000	266	2.75259	0.0335207	-0.829052	-7.41224	P35244;B5MC59	P35244;B5MC59	RPA3	2262
P04818	TYMS	Thymidylate synthase	-0.82896	2.69391	11	26.2051	26.055	25.8588	26.8825	26.7615	26.9618			2'-deoxyribonucleotide biosynthetic process;2'-deoxyribonucleotide metabolic process;aging;anatomical structure development;anatomical structure morphogenesis;biological regulation;biosynthetic process;cartilage development;cell cycle;cell cycle process;cell maturation;cellular aromatic compound metabolic process;cellular biosynthetic process;cellular developmental process;cellular metabolic proc…	5,10-methylenetetrahydrofolate-dependent methyltransferase activity;amine binding;amino acid binding;binding;carboxylic acid binding;catalytic activity;cofactor binding;drug binding;folic acid binding;methyltransferase activity;mRNA binding;nucleic acid binding;nucleotide binding;RNA binding;thymidylate synthase activity;transferase activity;transferase activity, transferring one-carbon groups;vi…	cell part;cytoplasm;cytoplasmic part;cytosol;intracellular membrane-bounded organelle;intracellular non-membrane-bounded organelle;intracellular organelle;intracellular organelle lumen;intracellular organelle part;intracellular part;membrane;membrane-bounded organelle;membrane-enclosed lumen;mitochondrial inner membrane;mitochondrial matrix;mitochondrial membrane;mitochondrial part;mitochondrion;…	11	11	51.4	51.4	51.4	35.716	0	53.771	2569400000	102	2.69391	0.0355188	-0.82896	-7.15099	P04818;P04818-2;P04818-3	P04818;P04818-2;P04818-3	TYMS	1779
P50542	PEX5	Peroxisomal targeting signal 1 receptor	-0.823071	3.34497	10	24.1829	24.2514	24.0281	24.8963	25.0049	25.0304			anatomical structure development;biological regulation;carboxylic acid catabolic process;carboxylic acid metabolic process;catabolic process;cell development;cell differentiation;cell migration;cell motility;cellular catabolic process;cellular component assembly;cellular component assembly at cellular level;cellular component movement;cellular component organization;cellular component organizatio…	binding;enzyme binding;GTPase binding;peptide binding;peroxisome matrix targeting signal-1 binding;peroxisome targeting sequence binding;protein binding;protein C-terminus binding;protein N-terminus binding;signal sequence binding;small GTPase binding	cell part;cytoplasm;cytoplasmic part;cytosol;Golgi apparatus;intracellular;intracellular membrane-bounded organelle;intracellular organelle;intracellular organelle lumen;intracellular organelle part;intracellular part;macromolecular complex;membrane;membrane-bounded organelle;membrane-enclosed lumen;microbody;microbody lumen;microbody membrane;microbody part;mitochondrion;organelle;organelle lume…	10	10	24.2	24.2	24.2	69.871	0	16.53	266930000	31	3.34497	0.0398095	-0.823071	-10.5784	P50542-3;P50542;P50542-4;B4E0T2;P50542-2;F5H3X7;J3KPV0;F5H432;F5GXX3;F5H205;F5H637;F5H5C0;H0YGT8;F5GZ41;F5H0L9;F5GYB4	P50542-3;P50542;P50542-4;B4E0T2;P50542-2	PEX5	2473
P54105	CLNS1A	Methylosome subunit pICln	-0.815158	2.11276	8	26.5853	26.9037	26.6901	27.289	27.751	27.5845			anion transport;biological regulation;cell volume homeostasis;cellular component assembly;cellular component assembly at cellular level;cellular component organization;cellular component organization at cellular level;cellular component organization or biogenesis;cellular component organization or biogenesis at cellular level;cellular homeostasis;cellular macromolecular complex assembly;cellular …	binding;protein binding;protein dimerization activity;protein heterodimerization activity	cell part;cytoplasm;cytoplasmic part;cytoskeleton;cytosol;intracellular membrane-bounded organelle;intracellular non-membrane-bounded organelle;intracellular organelle;intracellular organelle part;intracellular part;macromolecular complex;membrane;membrane-bounded organelle;methylosome;methyltransferase complex;non-membrane-bounded organelle;nuclear part;nucleoplasm;nucleus;organelle;organelle pa…	8	8	56.1	56.1	56.1	26.215	0	323.31	1056600000	53	2.11276	0.0429041	-0.815158	-4.95868	P54105;E9PMI6;J3KN38;E9PJF4;E9PQ83	P54105;E9PMI6;J3KN38;E9PJF4	CLNS1A	2555
Q9NQS7	INCENP	Inner centromere protein	-0.809291	2.09379	8	24.7334	24.5755	24.8168	25.5135	25.2614	25.7786			biological regulation;cell cycle;cell cycle phase;cell cycle process;cellular component organization;cellular component organization at cellular level;cellular component organization or biogenesis;cellular component organization or biogenesis at cellular level;cellular process;cellular response to stimulus;chromosome segregation;cytokinesis;intracellular signal transduction;mitosis;mitotic cell c…		cell part;central element;centromeric heterochromatin;chromatin;chromocenter;chromosomal part;chromosome, centromeric region;condensed chromosome kinetochore;cytoplasmic part;cytoskeletal part;cytosol;heterochromatin;intracellular non-membrane-bounded organelle;intracellular organelle;intracellular organelle part;intracellular part;kinetochore;lateral element;macromolecular complex;microtubule;mi…	8	8	14.1	14.1	14.1	105.43	0	129.16	893830000	25	2.09379	0.0441458	-0.809291	-4.89762	Q9NQS7;Q9NQS7-2;E9PM67	Q9NQS7;Q9NQS7-2	INCENP	4654
Q96CT7	CCDC124	Coiled-coil domain-containing protein 124	-0.80769	2.11841	12	28.5846	28.4591	28.4998	29.29	29.6106	29.066			cell cycle;cell division;cellular process		cell part;cytoplasm;cytoplasmic part;cytoskeletal part;intracellular organelle part;intracellular part;membrane;microtubule organizing center;midbody;organelle part;plasma membrane	12	12	61.9	61.9	61.9	25.835	0	323.31	15527000000	347	2.11841	0.0429061	-0.80769	-4.977	Q96CT7;M0R2F5	Q96CT7;M0R2F5	CCDC124	4033
Q9UN86	G3BP2	Ras GTPase-activating protein-binding protein 2	-0.807506	2.40606	2	29.8151	30.0705	29.6813	30.5198	30.7478	30.7218			biological regulation;cellular process;cellular response to stimulus;cytoplasmic sequestering of NF-kappaB;cytoplasmic sequestering of protein;cytoplasmic sequestering of transcription factor;establishment of localization;establishment of RNA localization;intracellular signal transduction;maintenance of location;maintenance of location in cell;maintenance of protein location;maintenance of protei…	binding;nucleotide binding;protein binding;protein complex scaffold;receptor signaling complex scaffold activity;structural molecule activity	cell part;cytoplasm;intracellular;intracellular part	24	24	51.9	51.9	4.4	54.12	0	323.31	20573000000	492	2.40606	0.0351193	-0.807506	-5.98183	Q9UN86;D6RAC7;D6RB17;D6RGJ4;D6RE13;D6RBW8;D6RBM9;D6REX8;D6RBR0;D6R9X5;D6R9A4	Q9UN86;D6RAC7;D6RB17	G3BP2	5000
Q8N6T7	SIRT6	NAD-dependent protein deacetylase sirtuin-6	-0.800592	2.83111	3	22.9489	22.6532	22.8769	23.553	23.7265	23.6013			biological regulation;cellular component organization;cellular component organization at cellular level;cellular component organization or biogenesis;cellular component organization or biogenesis at cellular level;cellular macromolecule metabolic process;cellular metabolic process;cellular process;cellular protein metabolic process;chromatin modification;chromatin organization;chromosome organiza…	binding;catalytic activity;cation binding;chromatin binding;coenzyme binding;cofactor binding;deacetylase activity;histone deacetylase activity;histone deacetylase activity (H3-K9 specific);hydrolase activity;hydrolase activity, acting on carbon-nitrogen (but not peptide) bonds;hydrolase activity, acting on carbon-nitrogen (but not peptide) bonds, in linear amides;ion binding;metal ion binding;NA…	cell part;chromatin;chromosomal part;heterochromatin;intracellular membrane-bounded organelle;intracellular non-membrane-bounded organelle;intracellular organelle;intracellular organelle part;intracellular part;membrane-bounded organelle;non-membrane-bounded organelle;nuclear chromatin;nuclear chromosome part;nuclear heterochromatin;nuclear part;nuclear telomeric heterochromatin;nucleolus;nucleop…	3	3	11.3	11.3	11.3	36.064	0.00044823	3.1463	111700000	22	2.83111	0.032549	-0.800592	-7.77509	Q8N6T7-2;Q8N6T7;M0QZ09;M0R1N9;M0R1F6	Q8N6T7-2;Q8N6T7;M0QZ09	SIRT6	3724
O15234	CASC3	Protein CASC3	-0.796476	2.59104	5	25.1075	24.905	25.193	25.7285	26.0131	25.8533			biological regulation;catabolic process;cellular catabolic process;cellular localization;cellular macromolecule catabolic process;cellular macromolecule localization;cellular macromolecule metabolic process;cellular metabolic process;cellular nitrogen compound metabolic process;cellular process;establishment of localization;establishment of RNA localization;gene expression;intracellular mRNA loca…	binding;enzyme binding;identical protein binding;nucleic acid binding;protein binding;RNA binding;ubiquitin protein ligase binding	cell part;cytoplasmic part;cytosol;exon-exon junction complex;intracellular organelle part;intracellular part;macromolecular complex;nuclear body;nuclear part;nuclear speck;nucleoplasm part;organelle part;perinuclear region of cytoplasm;protein complex;ribonucleoprotein complex	5	5	10.7	10.7	10.7	76.277	0	8.7973	1832500000	40	2.59104	0.0333416	-0.796476	-6.71244	O15234;J3KSY7	O15234;J3KSY7	CASC3	1384
P24534	EEF1B2	Elongation factor 1-beta	-0.794406	2.5383	13	30.5874	30.7941	30.4369	31.4683	31.4629	31.2704			biosynthetic process;cellular biosynthetic process;cellular macromolecule biosynthetic process;cellular macromolecule metabolic process;cellular metabolic process;cellular process;cellular protein metabolic process;gene expression;macromolecule biosynthetic process;macromolecule metabolic process;metabolic process;primary metabolic process;protein metabolic process;translation;translational elong…	binding;nucleic acid binding;RNA binding;translation elongation factor activity;translation factor activity, nucleic acid binding	cell part;cytoplasm;cytoplasmic part;cytosol;eukaryotic translation elongation factor 1 complex;intracellular part;macromolecular complex;protein complex	13	15	84	84	84	24.763	0	323.31	74934000000	529	2.5383	0.0343626	-0.794406	-6.49677	P24534;C9JZW3;F2Z2G2;F8WF65	P24534	EEF1B2	2128
P48681	NES	Nestin	-0.793985	2.59783	58	28.98	28.7673	28.7772	29.6412	29.7975	29.4678			anatomical structure development;anatomical structure morphogenesis;biological regulation;brain development;camera-type eye development;cell cycle process;cell part morphogenesis;cell projection morphogenesis;cell projection organization;cell proliferation;cellular component morphogenesis;cellular component organization;cellular component organization at cellular level;cellular component organiza…	binding;intermediate filament binding;protein binding;protein complex binding;structural molecule activity	cell part;cytoplasm;cytoskeletal part;cytoskeleton;intermediate filament;intermediate filament cytoskeleton;intracellular non-membrane-bounded organelle;intracellular organelle;intracellular organelle part;intracellular part;macromolecular complex;non-membrane-bounded organelle;organelle;organelle part;protein complex	58	58	45.3	45.3	45.3	177.44	0	323.31	12786000000	627	2.59783	0.033761	-0.793985	-6.74062	P48681	P48681	NES	2412
Q01130	SRSF2	Serine/arginine-rich splicing factor 2	-0.786559	2.00514	7	31.7359	31.9727	31.6289	32.4415	32.8386	32.417			biosynthetic process;cellular biosynthetic process;cellular macromolecule biosynthetic process;cellular macromolecule metabolic process;cellular metabolic process;cellular nitrogen compound metabolic process;cellular process;establishment of localization;establishment of localization in cell;establishment of RNA localization;gene expression;intracellular transport;macromolecule biosynthetic proce…	binding;nucleic acid binding;nucleotide binding;protein binding transcription factor activity;transcription cofactor activity;transcription corepressor activity;transcription factor binding transcription factor activity	cell part;cytoplasm;extracellular membrane-bounded organelle;extracellular organelle;extracellular region part;extracellular vesicular exosome;intracellular membrane-bounded organelle;intracellular organelle;intracellular organelle part;intracellular part;macromolecular complex;membrane-bounded organelle;membrane-bounded vesicle;nuclear body;nuclear part;nuclear speck;nucleoplasm;nucleoplasm part…	9	9	71.5	71.5	71.5	15.156	0	323.31	117730000000	708	2.00514	0.0443514	-0.786559	-4.61984	J3QL05;J3KP15;Q01130-2;Q01130	J3QL05;J3KP15;Q01130-2;Q01130	SRSF2	1152
O43709	BUD23	Probable 18S rRNA (guanine-N(7))-methyltransferase	-0.779588	3.01277	8	26.4434	26.2783	26.4108	27.0831	27.3057	27.0823			biological regulation;biosynthetic process;cellular biosynthetic process;cellular component organization;cellular component organization at cellular level;cellular component organization or biogenesis;cellular component organization or biogenesis at cellular level;cellular macromolecule biosynthetic process;cellular macromolecule metabolic process;cellular metabolic process;cellular nitrogen comp…	catalytic activity;methyltransferase activity;transferase activity;transferase activity, transferring one-carbon groups	cell part;cytoplasm;intracellular non-membrane-bounded organelle;intracellular organelle;intracellular organelle part;intracellular part;non-membrane-bounded organelle;nuclear part;nucleolus;organelle;organelle part	8	8	38.8	38.8	38.8	31.88	0	34.259	1315100000	99	3.01277	0.0338182	-0.779588	-8.67666	O43709;O43709-3;F8WD67;O43709-2;F8VZ18;F8WD87;E9PCQ7;F2Z3D9;H7C0G4;B3KR83;H7C170	O43709;O43709-3;F8WD67;O43709-2	WBSCR22	1461
Q96K17	BTF3L4	Transcription factor BTF3 homolog 4;Transcription factor BTF3	-0.779195	2.13394	9	29.8764	29.8754	29.5711	30.4093	30.7853	30.466						11	11	82.3	82.3	69	17.27	0	323.31	42952000000	429	2.13394	0.0429802	-0.779195	-5.02755	Q96K17;E9PL10;Q96K17-2	Q96K17;E9PL10;Q96K17-2	BTF3L4	4127
Q96E14	RMI2	RecQ-mediated genome instability protein 2	-0.777939	2.17579	3	24.064	23.7359	24.1475	24.6582	24.925	24.6981			biosynthetic process;cellular biosynthetic process;cellular macromolecule biosynthetic process;cellular macromolecule metabolic process;cellular metabolic process;cellular nitrogen compound metabolic process;cellular process;DNA metabolic process;DNA replication;macromolecule biosynthetic process;macromolecule metabolic process;metabolic process;nitrogen compound metabolic process;nucleic acid me…	binding;DNA binding;nucleic acid binding	cell part;cytoplasm;intracellular membrane-bounded organelle;intracellular organelle;intracellular part;membrane-bounded organelle;nucleus;organelle	3	3	29.3	29.3	29.3	15.865	0.00048135	4.2367	259850000	16	2.17579	0.0410061	-0.777939	-5.16579	Q96E14;I3L2E0	Q96E14	RMI2	4051
P33316	DUT	Deoxyuridine 5-triphosphate nucleotidohydrolase, mitochondrial	-0.775382	3.07419	1	29.4679	29.3785	29.2534	30.1105	30.2572	30.0583			2'-deoxyribonucleotide biosynthetic process;2'-deoxyribonucleotide metabolic process;biosynthetic process;catabolic process;cellular aromatic compound metabolic process;cellular biosynthetic process;cellular catabolic process;cellular macromolecule biosynthetic process;cellular macromolecule metabolic process;cellular metabolic process;cellular nitrogen compound biosynthetic process;cellular nitr…	binding;catalytic activity;cation binding;dUTP diphosphatase activity;hydrolase activity;hydrolase activity, acting on acid anhydrides;hydrolase activity, acting on acid anhydrides, in phosphorus-containing anhydrides;ion binding;magnesium ion binding;metal ion binding;nucleoside-triphosphate diphosphatase activity;pyrophosphatase activity	cell part;cytoplasmic part;extracellular membrane-bounded organelle;extracellular organelle;extracellular region part;extracellular vesicular exosome;intracellular membrane-bounded organelle;intracellular organelle;intracellular organelle part;intracellular part;membrane-bounded organelle;membrane-bounded vesicle;mitochondrion;nuclear part;nucleoplasm;nucleus;organelle;organelle part;vesicle	16	16	59.5	59.5	7.1	26.563	0	323.31	11969000000	316	3.07419	0.0343729	-0.775382	-9.00242	P33316;H0YNW5;A0A0C4DGL3;H0YKC5;H0YKI0;H0YMM5;H0YMP1	P33316;H0YNW5;A0A0C4DGL3;H0YKC5;H0YKI0;H0YMM5	DUT	2244
Q92733	PRCC	Proline-rich protein PRCC	-0.769801	2.6987	11	27.2847	27.17	27.2738	28.1032	28.1235	27.8112			biological regulation;cell cycle checkpoint;mitotic cell cycle checkpoint;regulation of biological process;regulation of cell cycle;regulation of cell cycle arrest;regulation of cell cycle process;regulation of cellular process;regulation of mitotic cell cycle		cell part;intracellular membrane-bounded organelle;intracellular organelle;intracellular organelle part;intracellular part;membrane-bounded organelle;nuclear part;nucleoplasm;nucleus;organelle;organelle part	11	11	31.2	31.2	31.2	52.417	0	226.35	8228100000	184	2.6987	0.0347692	-0.769801	-7.17201	Q92733;H0YE12;H0Y679	Q92733	PRCC	3934
Q8TF05	PPP4R1	Serine/threonine-protein phosphatase 4 regulatory subunit 1	-0.767293	2.2123	3	24.5548	24.1856	24.6131	25.1307	25.3224	25.2022			biological regulation;cellular macromolecule metabolic process;cellular metabolic process;cellular process;cellular protein metabolic process;cellular response to stimulus;dephosphorylation;macromolecule metabolic process;macromolecule modification;metabolic process;phosphate-containing compound metabolic process;phosphorus metabolic process;phosphorylation;primary metabolic process;protein metab…	enzyme regulator activity;phosphatase regulator activity;protein phosphatase regulator activity;protein phosphatase type 4 regulator activity	cell part;intracellular part;macromolecular complex;protein complex;protein phosphatase 4 complex;protein serine/threonine phosphatase complex	3	3	4.5	4.5	4.5	105.19	0.00047337	3.9174	886190000	14	2.2123	0.0387859	-0.767293	-5.28881	Q8TF05-2;Q8TF05;J3QL26;J3KSB0;J3QLA6;J3KRU1;J3QQV0	Q8TF05-2;Q8TF05;J3QL26;J3KSB0;J3QLA6	PPP4R1	3847
Q13283	G3BP1	Ras GTPase-activating protein-binding protein 1	-0.766654	2.42133	22	30.3411	30.5724	30.4362	31.0069	31.3646	31.278			biological regulation;cellular macromolecule metabolic process;cellular metabolic process;cellular nitrogen compound metabolic process;cellular process;cellular response to stimulus;DNA conformation change;DNA duplex unwinding;DNA geometric change;DNA metabolic process;establishment of localization;intracellular signal transduction;macromolecule metabolic process;metabolic process;negative regula…	adenyl nucleotide binding;adenyl ribonucleotide binding;ATP binding;ATPase activity;ATPase activity, coupled;ATP-dependent DNA helicase activity;ATP-dependent helicase activity;ATP-dependent RNA helicase activity;binding;catalytic activity;DNA binding;DNA helicase activity;DNA-dependent ATPase activity;endonuclease activity;helicase activity;hydrolase activity;hydrolase activity, acting on acid a…	adherens junction;anchoring junction;cell junction;cell part;cell-substrate adherens junction;cell-substrate junction;cytoplasm;cytoplasmic part;cytosol;focal adhesion;intracellular membrane-bounded organelle;intracellular non-membrane-bounded organelle;intracellular organelle;intracellular part;macromolecular complex;membrane;membrane-bounded organelle;non-membrane-bounded organelle;nucleus;orga…	22	23	66.5	64.8	64.8	52.164	0	323.31	26937000000	940	2.42133	0.033763	-0.766654	-6.03949	Q13283;E5RIZ6;E5RIF8;E5RH42;E5RJU8;Q13283-2;E5RI46;E5RH00	Q13283	G3BP1	2987
Q9Y5N5	N6AMT1	HemK methyltransferase family member 2	-0.764987	2.77249	4	23.462	23.277	23.4785	24.0148	24.2288	24.2689			biological regulation;cellular macromolecule metabolic process;cellular metabolic process;cellular process;cellular protein metabolic process;macromolecule metabolic process;macromolecule methylation;macromolecule modification;metabolic process;methylation;one-carbon metabolic process;positive regulation of biological process;positive regulation of cell growth;positive regulation of cellular proc…	binding;catalytic activity;methyltransferase activity;nucleic acid binding;protein methyltransferase activity;transferase activity;transferase activity, transferring one-carbon groups	macromolecular complex;protein complex	4	4	28	28	28	22.957	0	5.2765	101210000	14	2.77249	0.0349655	-0.764987	-7.50273	B2RA97;Q9Y5N5;Q9Y5N5-2	B2RA97;Q9Y5N5;Q9Y5N5-2	HEMK2;N6AMT1	434
Q9P000	COMMD9	COMM domain-containing protein 9	-0.76277	2.16506	6	25.0388	25.1605	25.4091	25.8251	25.9097	26.1619			biological regulation;biosynthetic process;cation transport;cellular biosynthetic process;cellular macromolecule biosynthetic process;cellular macromolecule metabolic process;cellular metabolic process;cellular nitrogen compound metabolic process;cellular process;establishment of localization;ion transport;macromolecule biosynthetic process;macromolecule metabolic process;metabolic process;metal …		cell part;cytoplasmic membrane-bounded vesicle;cytoplasmic part;cytoplasmic vesicle;intracellular membrane-bounded organelle;intracellular organelle;intracellular part;membrane-bounded organelle;membrane-bounded vesicle;nucleus;organelle;vesicle	6	6	54.5	54.5	54.5	21.819	0	279.58	1155200000	115	2.16506	0.0421916	-0.76277	-5.13006	Q9P000;Q9P000-2;E9PJ95	Q9P000;Q9P000-2;E9PJ95	COMMD9	4809
S4R435	RPS10-NUDT3		-0.761909	3.19022	0	30.0418	30.0571	29.9051	30.682	30.8861	30.7217				catalytic activity;hydrolase activity	cell part;cytoplasm;intracellular part	11	11	52.8	52.8	0	32.596	0	158.24	33371000000	601	3.19022	0.0369231	-0.761909	-9.64881	S4R435	S4R435	RPS10-NUDT3	5278
P06576	ATP5F1B	ATP synthase subunit beta, mitochondrial;ATP synthase subunit beta	-0.760585	2.28837	28	33.0659	33.1047	33.1068	33.9189	34.0493	33.591			anatomical structure formation involved in morphogenesis;angiogenesis;ATP biosynthetic process;ATP hydrolysis coupled proton transport;ATP metabolic process;ATP synthesis coupled proton transport;biological regulation;biosynthetic process;cation homeostasis;cation transport;cell differentiation;cellular biosynthetic process;cellular cation homeostasis;cellular chemical homeostasis;cellular compon…	active transmembrane transporter activity;adenyl nucleotide binding;adenyl ribonucleotide binding;ATP binding;ATPase activity;ATPase activity, coupled;ATPase activity, coupled to movement of substances;ATPase activity, coupled to transmembrane movement of ions;ATPase activity, coupled to transmembrane movement of substances;binding;catalytic activity;cation transmembrane transporter activity;cati…	cell part;cell surface;cytoplasmic part;extracellular membrane-bounded organelle;extracellular organelle;extracellular region part;extracellular vesicular exosome;intracellular membrane-bounded organelle;intracellular non-membrane-bounded organelle;intracellular organelle;intracellular organelle lumen;intracellular organelle part;intracellular part;macromolecular complex;membrane;membrane part;me…	28	28	76.7	76.7	76.7	56.559	0	323.31	219310000000	3290	2.28837	0.0380286	-0.760585	-5.55265	P06576;H0YH81;F8W079;F8W0P7;H0YI37	P06576;H0YH81;F8W079	ATP5B	1803
Q15404	RSU1	Ras suppressor protein 1	-0.753483	2.01065	9	26.0012	25.928	26.0756	26.965	26.852	26.4483			biological regulation;cell junction assembly;cell junction organization;cellular component assembly;cellular component assembly at cellular level;cellular component organization;cellular component organization at cellular level;cellular component organization or biogenesis;cellular component organization or biogenesis at cellular level;cellular process;cellular response to stimulus;intracellular …		adherens junction;anchoring junction;cell junction;cell part;cell-substrate adherens junction;cell-substrate junction;cytoplasmic part;cytosol;extracellular membrane-bounded organelle;extracellular organelle;extracellular region part;extracellular vesicular exosome;focal adhesion;intracellular part;membrane-bounded organelle;membrane-bounded vesicle;organelle;vesicle	9	9	62.9	62.9	62.9	25.545	0	48.638	2209000000	107	2.01065	0.044574	-0.753483	-4.63673	Q15404-2;Q15404	Q15404-2;Q15404	RSU1	3173
Q9UMX0	UBQLN1	Ubiquilin-1	-0.752423	2.10173	2	30.3095	30.5742	30.2068	31.1595	31.275	30.9132			aggrephagy;autophagy;biological regulation;catabolic process;cell communication;cellular catabolic process;cellular macromolecule catabolic process;cellular macromolecule metabolic process;cellular metabolic process;cellular process;cellular response to chemical stimulus;cellular response to external stimulus;cellular response to extracellular stimulus;cellular response to hypoxia;cellular respon…	binding;enzyme binding;identical protein binding;kinase binding;polyubiquitin binding;protein binding;small conjugating protein binding;ubiquitin binding	aggresome;autophagic vacuole;cell part;cytoplasm;cytoplasmic part;endoplasmic reticulum;inclusion body;intracellular membrane-bounded organelle;intracellular organelle;intracellular organelle part;intracellular part;macromolecular complex;membrane;membrane-bounded organelle;nuclear part;nucleoplasm;organelle;organelle part;perinuclear region of cytoplasm;plasma membrane;proteasome complex;protein…	14	18	53.8	45.8	9.7	62.518	0	323.31	21325000000	651	2.10173	0.0435438	-0.752423	-4.9231	Q9UMX0;Q9UMX0-3;Q9UMX0-4;H0YDS0;H0YEZ9	Q9UMX0;Q9UMX0-3	UBQLN1	4993
P52435	POLR2J	DNA-directed RNA polymerase II subunit RPB11-a;DNA-directed RNA polymerase II subunit RPB11-b2;DNA-directed RNA polymerase II subunit RPB11-b1	-0.749542	2.02398	6	25.3948	25.225	25.4396	26.0872	26.3635	25.8574			biological regulation;biosynthetic process;cellular biosynthetic process;cellular macromolecule biosynthetic process;cellular macromolecule metabolic process;cellular metabolic process;cellular nitrogen compound metabolic process;cellular process;cellular response to stimulus;cellular response to stress;developmental process;DNA metabolic process;DNA repair;gene expression;macromolecule biosynthe…	binding;catalytic activity;DNA binding;DNA-directed RNA polymerase activity;LRR domain binding;nucleic acid binding;nucleotidyltransferase activity;protein binding;protein domain specific binding;RNA polymerase activity;transferase activity;transferase activity, transferring phosphorus-containing groups	cell part;DNA-directed RNA polymerase complex;DNA-directed RNA polymerase II, core complex;intracellular membrane-bounded organelle;intracellular organelle;intracellular organelle part;intracellular part;macromolecular complex;membrane-bounded organelle;nuclear DNA-directed RNA polymerase complex;nuclear part;nucleoplasm;nucleoplasm part;nucleus;organelle;organelle part;protein complex;RNA polyme…	6	6	74.8	74.8	74.8	13.074	0	166.78	1660700000	116	2.02398	0.0445	-0.749542	-4.67786	A0A0B4J2F8;F6S314;E2QRJ6;P52435;A6NFM0;Q9H1A7;Q9GZM3;F8WF84;D6RAG0;E7EP90;A0A0B4J1Z8;E7EWC6;H0Y980;Q9GZM3-2	A0A0B4J2F8;F6S314;E2QRJ6;P52435;A6NFM0;Q9H1A7;Q9GZM3;F8WF84;D6RAG0;E7EP90;A0A0B4J1Z8;E7EWC6	POLR2J3;POLR2J;POLR2J2	270
P40937	RFC5	Replication factor C subunit 5	-0.74796	2.27395	17	28.2127	28.2153	27.8834	28.7385	29.0053	28.8114			anatomical structure homeostasis;base-excision repair;biological regulation;biosynthetic process;cell cycle;cellular biosynthetic process;cellular component organization;cellular component organization at cellular level;cellular component organization or biogenesis;cellular component organization or biogenesis at cellular level;cellular macromolecule biosynthetic process;cellular macromolecule me…	adenyl nucleotide binding;adenyl ribonucleotide binding;ATP binding;binding;DNA binding;enzyme binding;nucleic acid binding;nucleotide binding;protein binding;purine nucleotide binding;purine ribonucleoside triphosphate binding;purine ribonucleotide binding;ribonucleotide binding	cell part;chromosomal part;DNA replication factor C complex;intracellular membrane-bounded organelle;intracellular organelle;intracellular organelle part;intracellular part;macromolecular complex;membrane-bounded organelle;nuclear part;nucleoplasm;nucleus;organelle;organelle part;protein complex	17	17	64.7	64.7	64.7	38.496	0	323.31	7707600000	360	2.27395	0.0381667	-0.74796	-5.50183	P40937;P40937-2;F5H5S0;C9JH72;E9PEP3;F5H0U6;F5H304	P40937;P40937-2	RFC5	2324
P17036	ZNF3	Zinc finger protein 3	-0.732824	2.09449	3	22.764	22.6437	22.5163	23.377	23.6003	23.1453			biological regulation;biosynthetic process;cell activation;cell differentiation;cellular biosynthetic process;cellular developmental process;cellular macromolecule biosynthetic process;cellular macromolecule metabolic process;cellular metabolic process;cellular nitrogen compound metabolic process;cellular process;developmental process;immune system process;leukocyte activation;macromolecule biosy…	binding;cation binding;DNA binding;identical protein binding;ion binding;metal ion binding;nucleic acid binding;protein binding;transition metal ion binding;zinc ion binding	cell part;intracellular;intracellular membrane-bounded organelle;intracellular organelle;intracellular part;membrane-bounded organelle;nucleus;organelle	3	3	11.2	11.2	11.2	50.915	0.00048603	4.4236	502640000	21	2.09449	0.0440419	-0.732824	-4.89987	P17036;C9JIW8;C9J5S8;C9JK31;C9JE35;P17036-2	P17036;C9JIW8;C9J5S8	ZNF3	2024
P14174	MIF	Macrophage migration inhibitory factor	-0.729785	3.05206	6	29.2513	29.2752	29.3991	29.9215	30.0356	30.1577			aging;biological regulation;biosynthetic process;carboxylic acid biosynthetic process;carboxylic acid metabolic process;cell aging;cell proliferation;cell surface receptor linked signaling pathway;cellular biosynthetic process;cellular component assembly;cellular component organization;cellular component organization or biogenesis;cellular ketone metabolic process;cellular lipid metabolic process…	binding;catalytic activity;chemoattractant activity;cytokine activity;cytokine receptor binding;dopachrome isomerase activity;intramolecular oxidoreductase activity;intramolecular oxidoreductase activity, interconverting keto- and enol-groups;intramolecular oxidoreductase activity, transposing C=C bonds;isomerase activity;phenylpyruvate tautomerase activity;protein binding;receptor binding	cell part;cell surface;cytoplasm;extracellular membrane-bounded organelle;extracellular organelle;extracellular region;extracellular region part;extracellular space;extracellular vesicular exosome;intracellular organelle part;intracellular part;membrane-bounded organelle;membrane-bounded vesicle;nuclear part;nucleoplasm;organelle;organelle part;vesicle	6	6	64.3	64.3	64.3	12.476	0	323.31	9461600000	178	3.05206	0.0350164	-0.729785	-8.88377	P14174	P14174	MIF	1983
Q9NR46	SH3GLB2	Endophilin-B2	-0.72521	2.67438	15	26.9286	26.7287	26.9214	27.4837	27.7406	27.5301					cell part;cytoplasm;intracellular membrane-bounded organelle;intracellular organelle;intracellular organelle part;intracellular part;membrane-bounded organelle;nuclear part;nucleoplasm;nucleus;organelle;organelle part	15	15	41.5	41.5	41.5	44.361	0	139.79	3823200000	98	2.67438	0.0342319	-0.72521	-7.06585	B7ZC38;Q9NR46;B7ZC39;Q9NR46-2;F8WFB9;G5E9J1;H7C1Z6	B7ZC38;Q9NR46;B7ZC39;Q9NR46-2	SH3GLB2	487
P04632	CAPNS1	Calpain small subunit 1	-0.722473	2.04142	13	28.7254	28.6134	28.6267	29.2182	29.6744	29.2403			biological regulation;cellular component disassembly;cellular component disassembly at cellular level;cellular component organization;cellular component organization at cellular level;cellular component organization or biogenesis;cellular component organization or biogenesis at cellular level;cellular process;extracellular matrix disassembly;extracellular matrix organization;extracellular structu…	binding;calcium ion binding;calcium-dependent cysteine-type endopeptidase activity;catalytic activity;cation binding;cysteine-type endopeptidase activity;cysteine-type peptidase activity;endopeptidase activity;hydrolase activity;ion binding;metal ion binding;peptidase activity;peptidase activity, acting on L-amino acid peptides	cell part;cytoplasm;cytoplasmic part;cytosol;extracellular membrane-bounded organelle;extracellular organelle;extracellular region part;extracellular vesicular exosome;intracellular part;membrane;membrane-bounded organelle;membrane-bounded vesicle;organelle;plasma membrane;vesicle	13	13	51.6	51.6	51.6	33.786	0	323.31	7988800000	356	2.04142	0.0447393	-0.722473	-4.73206	A0A0C4DGQ5;P04632;K7ELJ7;A0A075B7C0;K7EKD8;U3KQE2;K7EM73;K7EIV0;U3KPR7;K7EMQ1;K7ES78;Q96L46	A0A0C4DGQ5;P04632;K7ELJ7;A0A075B7C0;K7EKD8;U3KQE2;K7EM73;K7EIV0	CAPNS1	300
P62256	UBE2H	Ubiquitin-conjugating enzyme E2 H	-0.717553	2.45509	6	26.1838	25.9883	25.8496	26.6164	26.8388	26.7192			catabolic process;cellular catabolic process;cellular macromolecule catabolic process;cellular macromolecule metabolic process;cellular metabolic process;cellular process;cellular protein metabolic process;macromolecule catabolic process;macromolecule metabolic process;macromolecule modification;metabolic process;modification-dependent macromolecule catabolic process;modification-dependent protei…	acid-amino acid ligase activity;adenyl nucleotide binding;adenyl ribonucleotide binding;ATP binding;binding;catalytic activity;enzyme binding;ligase activity;ligase activity, forming carbon-nitrogen bonds;nucleotide binding;protein binding;purine nucleotide binding;purine ribonucleoside triphosphate binding;purine ribonucleotide binding;ribonucleotide binding;small conjugating protein ligase acti…	cell part;cytoplasm;intracellular part	6	6	35	35	35	20.655	0	72.496	3018600000	87	2.45509	0.03408	-0.717553	-6.16859	P62256;C9JZY6;P62256-2;H7C4M9;C9JZG9;C9J8Q9	P62256;C9JZY6;P62256-2;H7C4M9;C9JZG9;C9J8Q9	UBE2H	2687
Q5W0H4	TPT1	Translationally-controlled tumor protein	-0.707041	2.94838	13	29.7477	29.6487	29.6617	30.3835	30.5341	30.2616			biological regulation;calcium ion homeostasis;calcium ion transport;cation homeostasis;cation transport;cellular calcium ion homeostasis;cellular cation homeostasis;cellular chemical homeostasis;cellular divalent inorganic cation homeostasis;cellular homeostasis;cellular ion homeostasis;cellular metal ion homeostasis;cellular process;chemical homeostasis;divalent inorganic cation homeostasis;diva…	binding;calcium ion binding;cation binding;ion binding;metal ion binding	cell part;cytoplasm;cytoplasmic part;endosome;extracellular membrane-bounded organelle;extracellular organelle;extracellular region part;extracellular space;extracellular vesicular exosome;intracellular membrane-bounded organelle;intracellular organelle;intracellular part;late endosome;membrane-bounded organelle;membrane-bounded vesicle;multivesicular body;nucleus;organelle;vesicle	13	13	55.9	55.9	55.9	21.525	0	323.31	36338000000	332	2.94838	0.0322025	-0.707041	-8.34678	Q5W0H4;A0A0B4J2C3;P13693;J3KPG2;E9PJF7;P13693-2;H0YCX0;Q56UQ5;Q9HAU6	Q5W0H4;A0A0B4J2C3;P13693;J3KPG2;E9PJF7;P13693-2	TPT1	268
P62857	RPS28	40S ribosomal protein S28	-0.706945	2.83627	6	30.4882	30.233	30.4352	31.0704	31.1817	31.025			biosynthetic process;catabolic process;cellular biosynthetic process;cellular catabolic process;cellular component biogenesis;cellular component biogenesis at cellular level;cellular component disassembly;cellular component disassembly at cellular level;cellular component organization;cellular component organization at cellular level;cellular component organization or biogenesis;cellular componen…	structural constituent of ribosome;structural molecule activity	cell part;cytoplasm;cytoplasmic part;cytosol;cytosolic small ribosomal subunit;extracellular membrane-bounded organelle;extracellular organelle;extracellular region part;extracellular vesicular exosome;intracellular organelle part;intracellular part;macromolecular complex;membrane-bounded organelle;membrane-bounded vesicle;organelle;organelle part;ribonucleoprotein complex;small ribosomal subunit…	6	6	91.3	91.3	91.3	7.8409	0	113.13	72442000000	454	2.83627	0.031802	-0.706945	-7.79948	P62857	P62857	RPS28	2723
O75607	NPM3	Nucleoplasmin-3	-0.705767	2.0819	5	25.7386	25.5853	25.9371	26.3479	26.3642	26.6663			biosynthetic process;cellular biosynthetic process;cellular macromolecule biosynthetic process;cellular macromolecule metabolic process;cellular metabolic process;cellular nitrogen compound metabolic process;cellular process;macromolecule biosynthetic process;macromolecule metabolic process;metabolic process;ncRNA metabolic process;ncRNA processing;nitrogen compound metabolic process;nucleic acid…		cell part;intracellular non-membrane-bounded organelle;intracellular organelle;intracellular organelle part;intracellular part;non-membrane-bounded organelle;nuclear part;nucleolus;organelle;organelle part	5	5	55.1	55.1	55.1	19.343	0	234.2	974430000	89	2.0819	0.0447449	-0.705767	-4.85966	O75607	O75607	NPM3	1594
P50151	GNG10	Guanine nucleotide-binding protein G(I)/G(S)/G(O) subunit gamma-10;Guanine nucleotide-binding protein subunit gamma	-0.701253	2.06736	5	26.3487	26.1935	26.3634	27.059	27.2042	26.7461			biological regulation;cell communication;cell surface receptor linked signaling pathway;cell-cell signaling;cellular metabolic process;cellular process;cellular response to chemical stimulus;cellular response to endogenous stimulus;cellular response to glucagon stimulus;cellular response to hormone stimulus;cellular response to organic substance;cellular response to peptide hormone stimulus;cellu…	catalytic activity;GTPase activity;hydrolase activity;hydrolase activity, acting on acid anhydrides;hydrolase activity, acting on acid anhydrides, in phosphorus-containing anhydrides;molecular transducer activity;nucleoside-triphosphatase activity;pyrophosphatase activity;signal transducer activity	cell part;extracellular membrane-bounded organelle;extracellular organelle;extracellular region part;extracellular vesicular exosome;extrinsic to internal side of plasma membrane;extrinsic to membrane;extrinsic to plasma membrane;heterotrimeric G-protein complex;integral to membrane;intracellular part;intrinsic to membrane;macromolecular complex;membrane;membrane part;membrane-bounded organelle;m…	5	5	91.2	91.2	91.2	7.2053	0	323.31	2550000000	78	2.06736	0.044098	-0.701253	-4.81352	P50151;A0A024R161;Q9H1X3-3	P50151;A0A024R161;Q9H1X3-3	GNG10;hCG_1994888	2464
P18615	NELFE	Negative elongation factor E	-0.696044	2.3948	8	25.8386	25.613	25.856	26.2913	26.5404	26.564			biological regulation;biosynthetic process;cellular biosynthetic process;cellular macromolecule biosynthetic process;cellular macromolecule metabolic process;cellular metabolic process;cellular nitrogen compound metabolic process;cellular process;gene expression;macromolecule biosynthetic process;macromolecule metabolic process;metabolic process;negative regulation of biological process;negative …	binding;nucleic acid binding;nucleotide binding;RNA binding	cell part;cytoplasmic part;intracellular membrane-bounded organelle;intracellular organelle;intracellular organelle part;intracellular part;macromolecular complex;membrane-bounded organelle;mitochondrion;NELF complex;nuclear part;nucleoplasm;nucleoplasm part;nucleus;organelle;organelle part;protein complex;transcription elongation factor complex	8	8	29.5	29.5	29.5	43.239	0	71.513	2298600000	66	2.3948	0.0351542	-0.696044	-5.93964	P18615;P18615-3;A0A0A0MT02;P18615-4;A0A0G2JI50;E9PD43;A0A0A0MSN9;A2ABK4;E7ENC7;E7EWR7	P18615;P18615-3;A0A0A0MT02;P18615-4;A0A0G2JI50;E9PD43;A0A0A0MSN9	NELFE	2049
P08865	RPSA	40S ribosomal protein SA	-0.690726	2.27869	15	31.8997	31.7949	31.5062	32.4727	32.4611	32.3392			biological adhesion;biosynthetic process;catabolic process;cell adhesion;cellular biosynthetic process;cellular catabolic process;cellular component assembly;cellular component assembly at cellular level;cellular component disassembly;cellular component disassembly at cellular level;cellular component organization;cellular component organization at cellular level;cellular component organization o…	binding;laminin receptor activity;receptor activity;ribonucleoprotein binding;ribosome binding;structural constituent of ribosome;structural molecule activity	90S preribosome;cell part;cytoplasm;cytoplasmic part;cytosol;cytosolic small ribosomal subunit;extracellular membrane-bounded organelle;extracellular organelle;extracellular region part;extracellular vesicular exosome;intracellular membrane-bounded organelle;intracellular organelle;intracellular organelle part;intracellular part;macromolecular complex;membrane;membrane-bounded organelle;membrane-…	15	15	73.1	73.1	73.1	29.505	0	323.31	68032000000	728	2.27869	0.0383239	-0.690726	-5.5185	C9J9K3;P08865;A0A0C4DG17;A6NE09;C9JQR9	C9J9K3;P08865;A0A0C4DG17;A6NE09	RPSA;RPSAP58	523
Q15417	CNN3	Calponin-3;Calponin	-0.68726	3.15289	15	29.6351	29.5755	29.579	30.4076	30.2793	30.1645			actin cytoskeleton organization;actin filament-based process;actomyosin structure organization;cell differentiation;cellular component organization;cellular component organization at cellular level;cellular component organization or biogenesis;cellular component organization or biogenesis at cellular level;cellular developmental process;cellular process;cytoskeleton organization;developmental pro…		actin cytoskeleton;adherens junction;anchoring junction;cell junction;cell part;cell-substrate adherens junction;cell-substrate junction;cytoplasm;cytoskeleton;focal adhesion;intracellular non-membrane-bounded organelle;intracellular organelle;intracellular part;non-membrane-bounded organelle;organelle	16	16	68.1	68.1	64.7	36.413	0	323.31	35042000000	429	3.15289	0.0349091	-0.68726	-9.43627	Q15417;Q15417-3;Q15417-2;E9PDU6	Q15417;Q15417-3;Q15417-2;E9PDU6	CNN3	3174
P39019	RPS19	40S ribosomal protein S19	-0.686958	3.42147	13	30.4489	30.3877	30.3053	31.0882	31.135	30.9796			biological regulation;biosynthetic process;catabolic process;cell chemotaxis;cell differentiation;cell migration;cell motility;cellular biosynthetic process;cellular catabolic process;cellular component assembly;cellular component assembly at cellular level;cellular component biogenesis;cellular component biogenesis at cellular level;cellular component disassembly;cellular component disassembly a…	binding;enzyme binding;fibroblast growth factor binding;growth factor binding;identical protein binding;kinase binding;protein binding;protein dimerization activity;protein homodimerization activity;protein kinase binding;structural constituent of ribosome;structural molecule activity	adherens junction;anchoring junction;cell junction;cell part;cell-substrate adherens junction;cell-substrate junction;cytoplasm;cytoplasmic part;cytosol;cytosolic small ribosomal subunit;extracellular membrane-bounded organelle;extracellular organelle;extracellular region part;extracellular vesicular exosome;focal adhesion;intracellular non-membrane-bounded organelle;intracellular organelle;intra…	13	13	78.6	78.6	78.6	16.06	0	323.31	49771000000	258	3.42147	0.0398788	-0.686958	-11.0685	P39019;A0A075B6E2;M0R2L9;M0QXK4;M0QYF7;M0R140	P39019;A0A075B6E2	RPS19	2309
Q9UHD9	UBQLN2	Ubiquilin-2	-0.68199	2.0531	10	29.5123	29.6884	29.5441	30.22	30.5115	30.0593			biological regulation;regulation of autophagic vacuole assembly;regulation of autophagy;regulation of biological process;regulation of catabolic process;regulation of cell communication;regulation of cellular catabolic process;regulation of cellular component biogenesis;regulation of cellular component organization;regulation of cellular metabolic process;regulation of cellular process;regulation…		cell part;cytoplasm;intracellular membrane-bounded organelle;intracellular organelle;intracellular part;membrane;membrane-bounded organelle;nucleus;organelle;plasma membrane	10	16	43.8	32.7	32.7	65.695	0	323.31	8317400000	510	2.0531	0.0447133	-0.68199	-4.76859	Q9UHD9	Q9UHD9	UBQLN2	4905
Q01658	DR1	Protein Dr1	-0.67795	2.07058	6	26.9579	26.9909	26.8196	27.4963	27.8599	27.446			biological regulation;biosynthetic process;cellular biosynthetic process;cellular component organization;cellular component organization at cellular level;cellular component organization or biogenesis;cellular component organization or biogenesis at cellular level;cellular macromolecule biosynthetic process;cellular macromolecule metabolic process;cellular metabolic process;cellular nitrogen comp…	binding;DNA binding;nucleic acid binding;protein binding;protein binding transcription factor activity;sequence-specific DNA binding;TBP-class protein binding;transcription cofactor activity;transcription corepressor activity;transcription factor binding;transcription factor binding transcription factor activity	Ada2/Gcn5/Ada3 transcription activator complex;cell part;histone acetyltransferase complex;intracellular membrane-bounded organelle;intracellular organelle;intracellular organelle part;intracellular part;macromolecular complex;membrane-bounded organelle;nuclear part;nucleoplasm part;nucleus;organelle;organelle part;protein complex	6	6	52.3	52.3	52.3	19.443	0	291.4	5621700000	186	2.07058	0.0445347	-0.67795	-4.82372	Q01658	Q01658	DR1	2846
Q8WWM9	CYGB	Cytoglobin	-0.668758	2.3363	14	28.6182	28.5059	28.4375	29.1316	29.3917	29.0446			biological regulation;establishment of localization;gas transport;metabolic process;nitric oxide metabolic process;nitrogen compound metabolic process;oxygen transport;regulation of biological process;regulation of catalytic activity;regulation of metabolic process;regulation of molecular function;regulation of monooxygenase activity;regulation of nitric-oxide synthase activity;regulation of oxid…	antioxidant activity;binding;catalytic activity;cation binding;dioxygenase activity;heme binding;ion binding;iron ion binding;metal ion binding;nitric oxide dioxygenase activity;oxidoreductase activity;oxidoreductase activity, acting on paired donors, with incorporation or reduction of molecular oxygen;oxidoreductase activity, acting on paired donors, with incorporation or reduction of molecular …	cell body;cell part;cell projection;cytoplasmic part;cytosol;intracellular part;neuron projection;neuronal cell body	14	14	74.7	74.7	74.7	21.404	0	197.63	14475000000	375	2.3363	0.0362615	-0.668758	-5.72427	Q8WWM9;K7EMC7;K7EIM9	Q8WWM9;K7EMC7;K7EIM9	CYGB	3881
Q99733	NAP1L4	Nucleosome assembly protein 1-like 4	-0.667404	2.69301	18	30.0888	29.9514	29.9071	30.5838	30.8009	30.5649			cellular component assembly;cellular component assembly at cellular level;cellular component organization;cellular component organization at cellular level;cellular component organization or biogenesis;cellular component organization or biogenesis at cellular level;cellular macromolecular complex assembly;cellular macromolecular complex subunit organization;cellular process;chromatin organization…	binding;protein binding;unfolded protein binding	cell part;cytoplasm;intracellular membrane-bounded organelle;intracellular organelle;intracellular part;membrane-bounded organelle;nucleus;organelle	20	20	66.1	66.1	63.2	42.823	0	323.31	44266000000	522	2.69301	0.0352537	-0.667404	-7.14702	Q99733;Q99733-2;C9JZI7;C9J6D1;A8MXH2;E9PS34;E9PNJ7;E9PKT8;E9PNW0;E9PJJ2;H0YCI4;E9PP22;E9PKI2;C9J1B1	Q99733;Q99733-2;C9JZI7;C9J6D1;A8MXH2;E9PS34;E9PNJ7;E9PKT8	NAP1L4	4238
O00233	PSMD9	26S proteasome non-ATPase regulatory subunit 9	-0.665463	2.98907	8	26.2302	26.1207	25.9664	26.7516	26.7986	26.7634			activation of immune response;activation of innate immune response;anaphase-promoting complex-dependent proteasomal ubiquitin-dependent protein catabolic process;antigen processing and presentation;antigen processing and presentation of exogenous antigen;antigen processing and presentation of exogenous peptide antigen;antigen processing and presentation of exogenous peptide antigen via MHC class …	bHLH transcription factor binding;binding;protein binding;protein binding transcription factor activity;transcription coactivator activity;transcription cofactor activity;transcription factor binding;transcription factor binding transcription factor activity	cell part;cytoplasm;cytoplasmic part;cytosol;intracellular membrane-bounded organelle;intracellular organelle;intracellular organelle part;intracellular part;macromolecular complex;membrane-bounded organelle;nuclear part;nucleoplasm;nucleus;organelle;organelle part;proteasome regulatory particle;protein complex	8	8	41.7	41.7	41.7	24.682	0	26.83	3400900000	124	2.98907	0.0327887	-0.665463	-8.55387	O00233;J3KN29;F5H5V4;F5GX23;O00233-2;O00233-3;F5H7X1;F5H169	O00233;J3KN29;F5H5V4;F5GX23;O00233-2;O00233-3	PSMD9	1277
Q13526	PIN1	Peptidyl-prolyl cis-trans isomerase NIMA-interacting 1	-0.664181	2.50855	9	26.9108	26.8275	27.1277	27.5656	27.726	27.5669			biological regulation;cell cycle;cell surface receptor linked signaling pathway;cellular macromolecule metabolic process;cellular metabolic process;cellular process;cellular protein metabolic process;cellular response to chemical stimulus;cellular response to cytokine stimulus;cellular response to organic substance;cellular response to stimulus;cytokine-mediated signaling pathway;defense response…	amine binding;amino acid binding;binding;carboxylic acid binding;catalytic activity;cis-trans isomerase activity;enzyme binding;GTPase activating protein binding;isomerase activity;kinase binding;mitogen-activated protein kinase kinase binding;peptidyl-prolyl cis-trans isomerase activity;phosphoprotein binding;phosphoserine binding;phosphothreonine binding;protein binding;protein kinase binding;p…	cell part;cytoplasm;intracellular membrane-bounded organelle;intracellular organelle;intracellular organelle part;intracellular part;membrane-bounded organelle;midbody;nuclear body;nuclear part;nuclear speck;nucleoplasm;nucleoplasm part;nucleus;organelle;organelle part	9	9	71.2	71.2	71.2	18.243	0	323.31	6087700000	95	2.50855	0.0353778	-0.664181	-6.37778	Q13526;K7EN45;K7EMU7;K7EP26;O15428	Q13526;K7EN45;K7EMU7	PIN1	3016
P60660	MYL6	Myosin light polypeptide 6	-0.662562	2.18556	9	29.7954	29.5184	29.4607	30.1076	30.3528	30.3018			actin filament-based movement;actin filament-based process;actin-mediated cell contraction;actin-myosin filament sliding;anatomical structure development;axon guidance;biological regulation;cell surface receptor linked signaling pathway;cellular component movement;cellular process;cellular response to stimulus;chemotaxis;developmental process;enzyme linked receptor protein signaling pathway;ephri…	actin-dependent ATPase activity;ATPase activity;ATPase activity, coupled;binding;calcium ion binding;catalytic activity;cation binding;hydrolase activity;hydrolase activity, acting on acid anhydrides;hydrolase activity, acting on acid anhydrides, in phosphorus-containing anhydrides;ion binding;metal ion binding;motor activity;nucleoside-triphosphatase activity;pyrophosphatase activity;structural …	brush border;cell part;cell projection;cytoplasmic part;cytoskeletal part;cytosol;extracellular membrane-bounded organelle;extracellular organelle;extracellular region part;extracellular vesicular exosome;intracellular organelle part;intracellular part;macromolecular complex;membrane;membrane-bounded organelle;membrane-bounded vesicle;myosin complex;organelle;organelle part;protein complex;unconv…	12	12	86.1	86.1	70.2	16.961	0	323.31	34853000000	459	2.18556	0.039474	-0.662562	-5.1985	P60660-2;F8W1R7;G8JLA2;G3V1V0;P60660;J3KND3;B7Z6Z4;F8VPF3;G3V1Y7;F8VZU9;F8W180;H0YI43;F8VXL3	P60660-2;F8W1R7;G8JLA2;G3V1V0;P60660;J3KND3;B7Z6Z4;F8VPF3;G3V1Y7;F8VZU9;F8W180	MYL6	2620
P48047	ATP5PO	ATP synthase subunit O, mitochondrial	-0.654753	2.00361	15	30.1355	30.1796	29.9154	30.5487	30.9466	30.6996			ATP biosynthetic process;ATP metabolic process;ATP synthesis coupled proton transport;biosynthetic process;cation transport;cellular biosynthetic process;cellular metabolic process;cellular nitrogen compound biosynthetic process;cellular nitrogen compound metabolic process;cellular process;electron transport chain;energy coupled proton transport, down electrochemical gradient;establishment of loc…	binding;cation transmembrane transporter activity;drug binding;hydrogen ion transmembrane transporter activity;hydrogen ion transporting ATP synthase activity, rotational mechanism;inorganic cation transmembrane transporter activity;ion transmembrane transporter activity;monovalent inorganic cation transmembrane transporter activity;substrate-specific transmembrane transporter activity;substrate-…	cell part;cytoplasmic part;extracellular membrane-bounded organelle;extracellular organelle;extracellular region part;extracellular vesicular exosome;intracellular membrane-bounded organelle;intracellular organelle;intracellular organelle part;intracellular part;macromolecular complex;membrane;membrane part;membrane-bounded organelle;membrane-bounded vesicle;mitochondrial inner membrane;mitochond…	15	15	73.2	73.2	73.2	23.277	0	323.31	37181000000	440	2.00361	0.0445369	-0.654753	-4.61514	P48047;H7C0C1;H7C086;H7C068	P48047;H7C0C1	ATP5O	2398
Q8N108	MIER1	Mesoderm induction early response protein 1	-0.652309	2.53707	4	22.6406	22.7804	22.9283	23.4812	23.502	23.3229			biological regulation;biosynthetic process;cellular biosynthetic process;cellular macromolecule biosynthetic process;cellular macromolecule metabolic process;cellular metabolic process;cellular nitrogen compound metabolic process;cellular process;cellular response to stimulus;macromolecule biosynthetic process;macromolecule metabolic process;metabolic process;nitrogen compound metabolic process;n…	binding;chromatin binding;DNA binding;molecular transducer activity;nucleic acid binding;signal transducer activity	cell part;cytoplasm;intracellular organelle part;intracellular part;macromolecular complex;nuclear part;nucleoplasm;nucleoplasm part;organelle part;protein complex;transcriptional repressor complex	4	4	13.6	13.6	13.6	49.097	0.00048088	4.2122	167530000	18	2.53707	0.0341628	-0.652309	-6.49181	Q8N108-16;Q8N108-14;Q8N108-18;Q8N108-17;Q8N108-15;Q8N108;Q8N108-13;Q8N108-12;Q8N108-19	Q8N108-16;Q8N108-14;Q8N108-18;Q8N108-17;Q8N108-15;Q8N108;Q8N108-13;Q8N108-12;Q8N108-19	MIER1	3679
Q96EY8	MMAB	Cob(I)yrinic acid a,c-diamide adenosyltransferase, mitochondrial	-0.647454	2.38706	7	25.9313	26.0563	25.8223	26.4669	26.7521	26.5332			biosynthetic process;cellular biosynthetic process;cellular metabolic process;cellular nitrogen compound biosynthetic process;cellular nitrogen compound metabolic process;cellular process;cobalamin biosynthetic process;cobalamin metabolic process;cofactor biosynthetic process;cofactor metabolic process;heterocycle biosynthetic process;heterocycle metabolic process;metabolic process;nitrogen compo…	adenyl nucleotide binding;adenyl ribonucleotide binding;ATP binding;binding;catalytic activity;cob(I)yrinic acid a,c-diamide adenosyltransferase activity;nucleotide binding;purine nucleotide binding;purine ribonucleoside triphosphate binding;purine ribonucleotide binding;ribonucleotide binding;transferase activity;transferase activity, transferring alkyl or aryl (other than methyl) groups	cell part;cytoplasmic part;intracellular organelle lumen;intracellular organelle part;intracellular part;membrane-enclosed lumen;mitochondrial matrix;mitochondrial part;organelle lumen;organelle part	7	7	46	46	46	27.388	0	70.923	1581700000	137	2.38706	0.0348472	-0.647454	-5.91076	Q96EY8;F5H4Z7;S4R3P5;A0A087X114;S4R3Z1	Q96EY8;F5H4Z7;S4R3P5	MMAB	4072
O75347	TBCA	Tubulin-specific chaperone A	-0.647284	2.61512	1	29.2412	29.0279	29.0093	29.6739	29.858	29.6884			cellular component assembly;cellular component assembly at cellular level;cellular component organization;cellular component organization at cellular level;cellular component organization or biogenesis;cellular component organization or biogenesis at cellular level;cellular macromolecular complex assembly;cellular macromolecular complex subunit organization;cellular macromolecule metabolic proces…	binding;chaperone binding;protein binding	cell part;cytoplasm;cytoskeletal part;cytoskeleton;extracellular membrane-bounded organelle;extracellular organelle;extracellular region part;extracellular vesicular exosome;intracellular non-membrane-bounded organelle;intracellular organelle;intracellular organelle part;intracellular part;macromolecular complex;membrane-bounded organelle;membrane-bounded vesicle;microtubule;microtubule cytoskele…	12	12	72.2	72.2	8.3	12.855	0	159.63	26209000000	265	2.61512	0.0353158	-0.647284	-6.81293	O75347;E5RHG6;E5RIX8;O75347-2;E5RJM1	O75347;E5RHG6;E5RIX8;O75347-2	TBCA	1558
Q14444	CAPRIN1	Caprin-1	-0.644595	2.19181	19	30.1361	29.9422	29.8492	30.5296	30.8005	30.5312			biological regulation;negative regulation of biological process;negative regulation of biosynthetic process;negative regulation of cellular biosynthetic process;negative regulation of cellular macromolecule biosynthetic process;negative regulation of cellular metabolic process;negative regulation of cellular process;negative regulation of cellular protein metabolic process;negative regulation of …	binding;nucleic acid binding;RNA binding	cell part;cell projection;cytoplasm;cytoplasmic mRNA processing body;cytoplasmic part;cytosol;dendrite;integral to membrane;integral to plasma membrane;intracellular non-membrane-bounded organelle;intracellular organelle;intracellular part;intrinsic to membrane;intrinsic to plasma membrane;macromolecular complex;membrane;membrane part;neuron projection;non-membrane-bounded organelle;organelle;pla…	19	19	45.1	45.1	45.1	76.861	0	323.31	48527000000	526	2.19181	0.0388148	-0.644595	-5.2195	Q14444-2;Q14444;G3V153;A0A087X082;E9PLA9	Q14444-2;Q14444;G3V153;A0A087X082;E9PLA9	CAPRIN1	3080
O00273	DFFA	DNA fragmentation factor subunit alpha	-0.638585	2.48967	14	27.0517	27.3935	27.2354	27.8501	27.8364	27.9099			apoptosis;biological regulation;catabolic process;cell death;cellular catabolic process;cellular component disassembly;cellular component disassembly at cellular level;cellular component disassembly involved in apoptosis;cellular component organization;cellular component organization at cellular level;cellular component organization or biogenesis;cellular component organization or biogenesis at c…		cell part;chromatin;chromosomal part;cytoplasm;cytoplasmic part;cytosol;intracellular membrane-bounded organelle;intracellular organelle;intracellular organelle part;intracellular part;membrane-bounded organelle;nuclear chromatin;nuclear chromosome part;nuclear part;nucleoplasm;nucleus;organelle;organelle part	14	14	56.5	56.5	56.5	36.521	0	310.89	5721400000	253	2.48967	0.0347166	-0.638585	-6.30323	O00273;O00273-2;K7ERT1	O00273;O00273-2	DFFA	1282
O60936	NOL3	Nucleolar protein 3	-0.624835	2.02747	5	25.6537	25.5739	25.5621	26.2779	26.4132	25.9732			biological regulation;calcium ion homeostasis;calcium ion transport;calcium ion transport into cytosol;cation homeostasis;cation transport;cellular calcium ion homeostasis;cellular cation homeostasis;cellular chemical homeostasis;cellular component assembly;cellular component assembly at cellular level;cellular component organization;cellular component organization at cellular level;cellular comp…	binding;calcium ion binding;caspase inhibitor activity;caspase regulator activity;cation binding;cysteine-type endopeptidase inhibitor activity;endopeptidase inhibitor activity;endopeptidase regulator activity;enzyme inhibitor activity;enzyme regulator activity;identical protein binding;ion binding;metal ion binding;nucleic acid binding;peptidase inhibitor activity;peptidase regulator activity;pr…	cell part;cytoplasm;cytoplasmic part;cytosol;endoplasmic reticulum;intracellular membrane-bounded organelle;intracellular non-membrane-bounded organelle;intracellular organelle;intracellular organelle part;intracellular part;membrane-bounded organelle;mitochondrion;non-membrane-bounded organelle;nuclear part;nucleolus;organelle;organelle part;sarcoplasmic reticulum	5	5	52.5	52.5	52.5	15.022	0	224.19	431680000	125	2.02747	0.044707	-0.624835	-4.68866	H3BM67;H3BUP2;H3BUN4;O60936;O60936-3;O60936-1;H3BQJ5;J3QLT7	H3BM67;H3BUP2;H3BUN4;O60936;O60936-3;O60936-1;H3BQJ5	NOL3	1068
P16870	CPE	Carboxypeptidase E	-0.601163	2.49157	9	26.8526	27.1341	27.0965	27.5595	27.6795	27.6477			anatomical structure morphogenesis;biological regulation;cardiac chamber morphogenesis;cardiac left ventricle morphogenesis;cardiac ventricle morphogenesis;cell surface receptor linked signaling pathway;cellular component organization;cellular component organization or biogenesis;cellular localization;cellular macromolecule localization;cellular macromolecule metabolic process;cellular membrane o…	binding;carboxypeptidase activity;catalytic activity;cation binding;cell adhesion molecule binding;exopeptidase activity;hydrolase activity;ion binding;metal ion binding;metallocarboxypeptidase activity;metalloexopeptidase activity;metallopeptidase activity;neurexin family protein binding;peptidase activity;peptidase activity, acting on L-amino acid peptides;protein binding;transition metal ion b…	cell part;cytoplasmic part;cytoplasmic vesicle membrane;cytoplasmic vesicle part;extracellular membrane-bounded organelle;extracellular organelle;extracellular region part;extracellular vesicular exosome;Golgi apparatus;intracellular membrane-bounded organelle;intracellular organelle;intracellular organelle part;intracellular part;membrane;membrane-bounded organelle;membrane-bounded vesicle;nucle…	9	9	31.7	31.7	31.7	53.15	0	65.65	2972700000	192	2.49157	0.0349032	-0.601163	-6.31066	P16870;P16870-2;H0YAM0	P16870;P16870-2	CPE	2018
Q13895	BYSL	Bystin	-0.586886	2.37357	17	27.7255	27.7852	27.5183	28.2557	28.369	28.1649			biological adhesion;cell adhesion;cell differentiation;cell proliferation;cellular developmental process;cellular macromolecule metabolic process;cellular metabolic process;cellular nitrogen compound metabolic process;cellular process;developmental process;female pregnancy;macromolecule metabolic process;maturation of SSU-rRNA;maturation of SSU-rRNA from tricistronic rRNA transcript (SSU-rRNA, 5.…		apical part of cell;cell part;cytoplasm;intracellular membrane-bounded organelle;intracellular non-membrane-bounded organelle;intracellular organelle;intracellular organelle part;intracellular part;membrane;membrane-bounded organelle;non-membrane-bounded organelle;nuclear part;nucleolus;nucleus;organelle;organelle part	17	17	54.9	54.9	54.9	49.601	0	139.98	4986200000	221	2.37357	0.034437	-0.586886	-5.8607	Q13895;H7BY94;F8WBL2	Q13895	BYSL	3043
P09496-2	CLTA	Clathrin light chain A	-0.584692	2.45154	2	29.4613	29.2805	29.5375	30.0343	30.0956	29.9034			antigen processing and presentation;antigen processing and presentation of exogenous antigen;antigen processing and presentation of exogenous peptide antigen;antigen processing and presentation of exogenous peptide antigen via MHC class II;antigen processing and presentation of peptide antigen;antigen processing and presentation of peptide antigen via MHC class II;antigen processing and presentat…	binding;clathrin binding;clathrin heavy chain binding;peptide binding;protein binding;structural molecule activity	cell part;clathrin coat;clathrin coat of coated pit;clathrin coat of trans-Golgi network vesicle;clathrin coated vesicle membrane;clathrin complex;clathrin vesicle coat;clathrin-coated endocytic vesicle membrane;coated vesicle membrane;cytoplasmic membrane-bounded vesicle;cytoplasmic part;cytoplasmic vesicle;cytoplasmic vesicle membrane;cytoplasmic vesicle part;cytosol;endocytic vesicle membrane;…	10	10	41.7	41.7	16.1	23.662	0	323.31	12408000000	162	2.45154	0.0339104	-0.584692	-6.15491	P09496-2;P09496-5	P09496-2;P09496-5	CLTA	1883
Q14964	RAB39A	Ras-related protein Rab-39A	0.580507	2.31158	3	29.6772	29.6495	29.8849	29.0175	29.199	29.2536			biological regulation;cation homeostasis;cellular cation homeostasis;cellular chemical homeostasis;cellular component organization;cellular component organization at cellular level;cellular component organization or biogenesis;cellular component organization or biogenesis at cellular level;cellular homeostasis;cellular ion homeostasis;cellular monovalent inorganic cation homeostasis;cellular proc…	binding;catalytic activity;GTP binding;GTPase activity;guanyl nucleotide binding;guanyl ribonucleotide binding;hydrolase activity;hydrolase activity, acting on acid anhydrides;hydrolase activity, acting on acid anhydrides, in phosphorus-containing anhydrides;nucleoside-triphosphatase activity;nucleotide binding;purine nucleotide binding;purine ribonucleoside triphosphate binding;purine ribonucleo…	cell part;cytoplasmic membrane-bounded vesicle;cytoplasmic part;cytoplasmic vesicle;cytoplasmic vesicle membrane;cytoplasmic vesicle part;endocytic vesicle;endocytic vesicle membrane;Golgi apparatus;intracellular membrane-bounded organelle;intracellular organelle;intracellular organelle part;intracellular part;membrane;membrane-bounded organelle;membrane-bounded vesicle;organelle;organelle membra…	3	5	31.8	21.7	21.7	25.006	0	40.077	8757300000	143	2.31158	0.0367218	0.580507	5.63522	Q14964	Q14964	RAB39A	3107
Q9Y697	NFS1	Cysteine desulfurase, mitochondrial	0.58154	2.61695	5	25.6628	25.4034	25.5555	24.9847	25.0119	24.8804			amine metabolic process;aromatic compound biosynthetic process;biosynthetic process;carboxylic acid metabolic process;cellular amine metabolic process;cellular amino acid metabolic process;cellular aromatic compound metabolic process;cellular biosynthetic process;cellular component assembly;cellular component organization;cellular component organization or biogenesis;cellular ketone metabolic pro…	binding;catalytic activity;cation binding;cofactor binding;cysteine desulfurase activity;identical protein binding;ion binding;iron-sulfur cluster binding;metal cluster binding;metal ion binding;protein binding;protein dimerization activity;protein homodimerization activity;pyridoxal phosphate binding;sulfurtransferase activity;transferase activity;transferase activity, transferring sulfur-contai…	cell part;cytoplasm;cytoplasmic part;cytosol;intracellular membrane-bounded organelle;intracellular non-membrane-bounded organelle;intracellular organelle;intracellular organelle lumen;intracellular organelle part;intracellular part;membrane-bounded organelle;membrane-enclosed lumen;mitochondrial matrix;mitochondrial part;mitochondrion;non-membrane-bounded organelle;nuclear part;nucleolus;nucleop…	5	5	14.1	14.1	14.1	44.017	0	4.7983	391230000	33	2.61695	0.0355497	0.58154	6.82061	Q9Y697-2;Q9Y697;Q9Y697-3;A2A2M1;F2Z2E7;F8WER8;H7C0I5;F8WB23;H0YGN5;Q8WV90	Q9Y697-2;Q9Y697;Q9Y697-3	NFS1	5185
Q9NRG9	AAAS	Aladin	0.582619	2.06808	8	26.7277	26.7483	26.6393	26.2815	25.896	26.1899			behavior;biological regulation;biosynthetic process;carbohydrate metabolic process;carbohydrate transport;cell cycle;cell cycle process;cell surface receptor linked signaling pathway;cellular biosynthetic process;cellular component disassembly;cellular component disassembly at cellular level;cellular component organization;cellular component organization at cellular level;cellular component organ…		cell part;centrosome;cytoplasm;cytoplasmic part;cytoskeletal part;envelope;intracellular membrane-bounded organelle;intracellular non-membrane-bounded organelle;intracellular organelle;intracellular organelle part;intracellular part;macromolecular complex;membrane;membrane part;membrane-bounded organelle;microtubule organizing center;non-membrane-bounded organelle;nuclear envelope;nuclear membran…	8	8	20.5	20.5	20.5	59.573	0	323.31	870980000	127	2.06808	0.0443153	0.582619	4.8158	Q9NRG9;F8VZ44;Q9NRG9-2;H3BU82;F8VUB6	Q9NRG9;F8VZ44;Q9NRG9-2;H3BU82	AAAS	4675
Q9Y262	EIF3L	Eukaryotic translation initiation factor 3 subunit L	0.584598	2.19186	31	29.946	29.8947	29.8911	29.2746	29.1654	29.538			biological regulation;cellular component assembly;cellular component assembly at cellular level;cellular component organization;cellular component organization at cellular level;cellular component organization or biogenesis;cellular component organization or biogenesis at cellular level;cellular macromolecular complex assembly;cellular macromolecular complex subunit organization;cellular process;…	binding;nucleic acid binding;RNA binding;translation factor activity, nucleic acid binding;translation initiation factor activity	cell part;cytoplasmic part;eukaryotic 43S preinitiation complex;eukaryotic 48S preinitiation complex;eukaryotic translation initiation factor 3 complex;fibrillar center;intracellular organelle part;intracellular part;macromolecular complex;membrane;nuclear part;nucleolar part;nucleoplasm;organelle part;protein complex;ribonucleoprotein complex;translation preinitiation complex	31	31	54.7	54.7	54.7	70.901	0	323.31	26729000000	721	2.19186	0.038935	0.584598	5.21965	B0QY89;Q9Y262;Q9Y262-2;B0QY90;C9JHP4;C9K0Q7;H7C3A0;H0Y7E6	B0QY89;Q9Y262;Q9Y262-2;B0QY90	EIF3L	414
Q02809	PLOD1	Procollagen-lysine,2-oxoglutarate 5-dioxygenase 1	0.590188	2.10559	15	26.7972	26.8908	26.8435	26.2314	26.0639	26.4656			amine biosynthetic process;amine metabolic process;anatomical structure development;aspartate family amino acid biosynthetic process;aspartate family amino acid metabolic process;biosynthetic process;carboxylic acid biosynthetic process;carboxylic acid metabolic process;cellular amine metabolic process;cellular amino acid biosynthetic process;cellular amino acid metabolic process;cellular biosynt…	binding;carboxylic acid binding;catalytic activity;cation binding;identical protein binding;ion binding;iron ion binding;L-ascorbic acid binding;metal ion binding;oxidoreductase activity;oxidoreductase activity, acting on paired donors, with incorporation or reduction of molecular oxygen;oxidoreductase activity, acting on paired donors, with incorporation or reduction of molecular oxygen, 2-oxogl…	cell part;cytoplasmic part;endoplasmic reticulum membrane;endoplasmic reticulum part;extracellular membrane-bounded organelle;extracellular organelle;extracellular region part;extracellular vesicular exosome;intracellular organelle part;intracellular part;membrane;membrane part;membrane-bounded organelle;membrane-bounded vesicle;organelle;organelle membrane;organelle part;rough endoplasmic reticu…	15	15	30.3	30.3	30.3	83.549	0	38.276	1706900000	109	2.10559	0.0435376	0.590188	4.93555	Q02809;Q02809-2;Q5JXB8;Q5JXB7	Q02809;Q02809-2	PLOD1	2858
Q6ZRI8	ARHGAP36	Rho GTPase-activating protein 36	0.595914	2.44455	4	26.5454	26.3676	26.3034	25.9303	25.7077	25.7907			biological regulation;cellular process;cellular response to stimulus;intracellular signal transduction;regulation of biological process;regulation of cellular process;regulation of response to stimulus;regulation of signal transduction;regulation of signaling;regulation of small GTPase mediated signal transduction;response to stimulus;signal transduction;small GTPase mediated signal transduction	enzyme activator activity;enzyme regulator activity;GTPase activator activity;GTPase regulator activity;nucleoside-triphosphatase regulator activity	cell part;cytoplasmic part;cytosol;intracellular;intracellular part	11	11	25.3	25.3	8.8	56.564	0	323.31	829060000	130	2.44455	0.0332488	0.595914	6.12803	Q6ZRI8-5;Q6ZRI8-2;Q6ZRI8-4;Q6ZRI8;X6RIA0	Q6ZRI8-5;Q6ZRI8-2;Q6ZRI8-4;Q6ZRI8;X6RIA0	ARHGAP36	3504
Q9BVT8	TMUB1	Transmembrane and ubiquitin-like domain-containing protein 1	0.600861	2.80828	3	25.3426	25.443	25.4166	24.777	24.6876	24.9351					cell part;cytoplasm;integral to membrane;intracellular organelle part;intracellular part;intrinsic to membrane;membrane part;nuclear part;nucleoplasm;organelle part	3	3	40.8	40.8	40.8	16.12	0	8.6434	746600000	31	2.80828	0.0328	0.600861	7.668	C9JE12;C9JCW7;Q9BVT8	C9JE12;C9JCW7;Q9BVT8	TMUB1	530
Q96DA2	RAB39B	Ras-related protein Rab-39B	0.609247	2.27649	8	25.2138	25.231	25.1916	24.4476	24.8154	24.5456			biological regulation;cellular component organization;cellular component organization or biogenesis;cellular process;cellular response to stimulus;establishment of localization;establishment of localization in cell;establishment of protein localization;intracellular protein transport;intracellular signal transduction;intracellular transport;metabolic process;protein transport;Rab protein signal t…	binding;catalytic activity;cytoskeletal protein binding;GTP binding;GTPase activity;guanyl nucleotide binding;guanyl ribonucleotide binding;hydrolase activity;hydrolase activity, acting on acid anhydrides;hydrolase activity, acting on acid anhydrides, in phosphorus-containing anhydrides;myosin binding;myosin V binding;nucleoside-triphosphatase activity;nucleotide binding;protein binding;purine nu…	cell part;cell projection;cytoplasmic part;Golgi apparatus;intracellular;intracellular membrane-bounded organelle;intracellular organelle;intracellular part;membrane;membrane-bounded organelle;neuron projection;organelle;plasma membrane;vesicle	9	9	51.6	51.6	46.5	24.622	0	17.848	492960000	55	2.27649	0.0380559	0.609247	5.51076	Q96DA2	Q96DA2	RAB39B	4040
P51149	RAB7A	Ras-related protein Rab-7a	0.624952	3.43927	16	30.9222	30.7333	30.831	30.2235	30.1817	30.2063			anatomical structure homeostasis;antigen processing and presentation;antigen processing and presentation of exogenous antigen;antigen processing and presentation of exogenous peptide antigen;antigen processing and presentation of exogenous peptide antigen via MHC class II;antigen processing and presentation of peptide antigen;antigen processing and presentation of peptide antigen via MHC class II…	binding;catalytic activity;GDP binding;GTP binding;GTPase activity;guanyl nucleotide binding;guanyl ribonucleotide binding;hydrolase activity;hydrolase activity, acting on acid anhydrides;hydrolase activity, acting on acid anhydrides, in phosphorus-containing anhydrides;nucleoside-triphosphatase activity;nucleotide binding;purine nucleotide binding;purine ribonucleoside triphosphate binding;purin…	cell part;cytoplasmic membrane-bounded vesicle;cytoplasmic part;cytoplasmic vesicle;cytoplasmic vesicle membrane;cytoplasmic vesicle part;endocytic vesicle;endocytic vesicle membrane;endosome;extracellular membrane-bounded organelle;extracellular organelle;extracellular region part;extracellular vesicular exosome;Golgi apparatus;intracellular membrane-bounded organelle;intracellular organelle;int…	16	16	80.7	80.7	80.7	23.489	0	323.31	48920000000	684	3.43927	0.0424516	0.624952	11.1855	P51149;C9J592;C9J8S3;C9J4V0;C9IZZ0;C9J4S4;C9J7D1	P51149;C9J592;C9J8S3;C9J4V0	RAB7A	2486
Q9BY44	EIF2A	Eukaryotic translation initiation factor 2A;Eukaryotic translation initiation factor 2A, N-terminally processed	0.627924	2.25292	19	27.7654	27.6128	27.95	27.1622	27.034	27.2483			biological regulation;cellular component assembly;cellular component assembly at cellular level;cellular component organization;cellular component organization at cellular level;cellular component organization or biogenesis;cellular component organization or biogenesis at cellular level;cellular macromolecular complex assembly;cellular macromolecular complex subunit organization;cellular macromol…	binding;nucleic acid binding;ribonucleoprotein binding;ribosome binding;RNA binding;translation factor activity, nucleic acid binding;translation initiation factor activity;tRNA binding	blood microparticle;cell part;cytoplasm;cytoplasmic part;eukaryotic translation initiation factor 2 complex;extracellular region part;extracellular space;intracellular part;macromolecular complex;protein complex	19	19	45.4	45.4	45.4	62.288	0	147.49	6190100000	242	2.25292	0.038963	0.627924	5.42842	Q9BY44-3;Q9BY44;F8WAE5;Q9BY44-4;Q9BY44-2;H7C5R5;C9IZE1;H7C5Q3;F8WF18;F8WAT3	Q9BY44-3;Q9BY44;F8WAE5;Q9BY44-4;Q9BY44-2;H7C5R5	EIF2A	4399
P02794	FTH1	Ferritin heavy chain;Ferritin heavy chain, N-terminally processed;Ferritin	0.628155	2.16442	10	29.2898	29.0786	29.1199	28.3741	28.7297	28.5001			biological regulation;cation homeostasis;cation transport;cellular cation homeostasis;cellular chemical homeostasis;cellular component organization;cellular component organization or biogenesis;cellular homeostasis;cellular ion homeostasis;cellular iron ion homeostasis;cellular membrane organization;cellular metal ion homeostasis;cellular process;chemical homeostasis;endocytosis;establishment of …	binding;catalytic activity;cation binding;ferric iron binding;ferroxidase activity;ion binding;iron ion binding;metal ion binding;oxidoreductase activity;oxidoreductase activity, oxidizing metal ions;oxidoreductase activity, oxidizing metal ions, oxygen as acceptor;transition metal ion binding	cell part;cytoplasmic part;cytosol;extracellular membrane-bounded organelle;extracellular organelle;extracellular region part;extracellular vesicular exosome;ferritin complex;intracellular ferritin complex;intracellular membrane-bounded organelle;intracellular organelle;intracellular part;macromolecular complex;membrane-bounded organelle;membrane-bounded vesicle;nucleus;organelle;protein complex;…	10	10	59	59	59	21.225	0	91.485	16969000000	365	2.16442	0.041816	0.628155	5.12793	P02794;G3V192;E9PRK8;G3V1D1;E9PKY7;E9PPQ4;E9PQR3;E9PKM5;E9PK45	P02794;G3V192;E9PRK8;G3V1D1;E9PKY7	FTH1	1760
Q13308	PTK7	Inactive tyrosine-protein kinase 7	0.629632	2.27192	10	27.0577	27.0496	27.3885	26.5067	26.5869	26.5132			actin cytoskeleton organization;actin cytoskeleton reorganization;actin filament-based process;anatomical structure development;anatomical structure formation involved in morphogenesis;anatomical structure morphogenesis;axis elongation;biological adhesion;biological regulation;canonical Wnt receptor signaling pathway;cell adhesion;cell communication;cell differentiation;cell migration;cell motili…	adenyl nucleotide binding;adenyl ribonucleotide binding;ATP binding;binding;catalytic activity;kinase activity;nucleotide binding;phosphotransferase activity, alcohol group as acceptor;protein kinase activity;protein tyrosine kinase activity;purine nucleotide binding;purine ribonucleoside triphosphate binding;purine ribonucleotide binding;ribonucleotide binding;transferase activity;transferase ac…	adherens junction;anchoring junction;cell junction;cell part;cell-cell junction;cell-substrate adherens junction;cell-substrate junction;focal adhesion;integral to membrane;integral to plasma membrane;intrinsic to membrane;intrinsic to plasma membrane;membrane part;plasma membrane part	10	10	15.1	15.1	15.1	112.26	0	47.144	1927200000	124	2.27192	0.0380346	0.629632	5.49473	Q13308-4;Q13308;Q13308-6;Q13308-3;Q13308-2;Q13308-5;C9JQR6;H0Y8F1;Q86X91;H7C5L0	Q13308-4;Q13308;Q13308-6;Q13308-3;Q13308-2;Q13308-5	PTK7	2989
Q9HB90	RRAGC	Ras-related GTP-binding protein C;Ras-related GTP-binding protein D	0.635625	2.16283	4	24.047	24.3021	24.4406	23.5361	23.681	23.6657			apoptosis;biological regulation;biosynthetic process;cell communication;cell death;cell growth;cellular biosynthetic process;cellular localization;cellular macromolecule biosynthetic process;cellular macromolecule localization;cellular macromolecule metabolic process;cellular metabolic process;cellular nitrogen compound metabolic process;cellular process;cellular protein localization;cellular res…	binding;catalytic activity;cation binding;GDP binding;GTP binding;GTPase activity;guanyl nucleotide binding;guanyl ribonucleotide binding;hydrolase activity;hydrolase activity, acting on acid anhydrides;hydrolase activity, acting on acid anhydrides, in phosphorus-containing anhydrides;ion binding;magnesium ion binding;metal ion binding;nucleoside-triphosphatase activity;nucleotide binding;protein…	cell part;cytoplasm;cytoplasmic part;EGO complex;intracellular membrane-bounded organelle;intracellular organelle;intracellular organelle part;intracellular part;lysosome;lytic vacuole;macromolecular complex;membrane part;membrane-bounded organelle;nuclear part;nucleoplasm;nucleus;organelle;organelle part;protein complex;vacuolar part;vacuole	4	4	11	11	11	44.223	0	34.169	224900000	23	2.16283	0.0415693	0.635625	5.12266	Q9HB90;Q9NQL2;Q9NQL2-2	Q9HB90;Q9NQL2	RRAGC;RRAGD	4587
Q8N766	EMC1	ER membrane protein complex subunit 1	0.636623	2.24362	21	27.8814	28.0231	28.0509	27.4477	27.1373	27.4605					cell part;ER membrane protein complex;integral to membrane;intrinsic to membrane;macromolecular complex;membrane part;protein complex	21	21	33.4	33.4	33.4	111.63	0	106.5	3015100000	264	2.24362	0.0395232	0.636623	5.39621	Q8N766-2;Q8N766;Q8N766-4;Q8N766-3;Q5TG59;H7C4E3	Q8N766-2;Q8N766;Q8N766-4;Q8N766-3	EMC1	3726
P78310	CXADR	Coxsackievirus and adenovirus receptor	0.637176	2.39957	9	26.3245	26.0473	26.3663	25.6435	25.5336	25.6495			actin cytoskeleton organization;actin cytoskeleton reorganization;actin filament-based process;anatomical structure development;anatomical structure homeostasis;biological adhesion;biological regulation;blood coagulation;cardiac muscle fiber development;cell activation;cell adhesion;cell chemotaxis;cell development;cell junction organization;cell migration;cell motility;cell-cell adhesion;cell-ce…	beta-catenin binding;binding;cell adhesion molecule binding;connexin binding;identical protein binding;integrin binding;PDZ domain binding;protein binding;protein complex binding;protein domain specific binding;receptor activity;receptor binding;viral receptor activity	acrosomal vesicle;adherens junction;anchoring junction;apicolateral plasma membrane;basolateral plasma membrane;cell body;cell junction;cell part;cell projection;cell projection part;cell-cell contact zone;cell-cell junction;cytoplasm;cytoplasmic membrane-bounded vesicle;cytoplasmic part;cytoplasmic vesicle;extracellular region;extracellular region part;extracellular space;filopodium;growth cone;…	9	9	29.7	29.7	29.7	38.123	0	29.127	1788100000	91	2.39957	0.0349867	0.637176	5.95747	P78310-2;P78310-6;P78310;P78310-7;P78310-5;P78310-4;P78310-3	P78310-2;P78310-6;P78310;P78310-7;P78310-5	CXADR	2771
Q8NBF6	AVL9	Late secretory pathway protein AVL9 homolog	0.658207	2.85876	8	26.4229	26.1986	26.2945	25.7359	25.5558	25.6497			cell migration;cell motility;cellular component movement;cellular process;locomotion		cell part;cytoplasmic part;endosome;integral to membrane;intracellular membrane-bounded organelle;intracellular organelle;intracellular part;intrinsic to membrane;membrane part;membrane-bounded organelle;organelle;recycling endosome	8	8	17	17	17	71.947	0	13.68	1146800000	92	2.85876	0.0318367	0.658207	7.90662	Q8NBF6;B8ZZW5;Q8NBF6-2;H7C0I1	Q8NBF6;B8ZZW5;Q8NBF6-2;H7C0I1	AVL9	3744
P09543	CNP	2,3-cyclic-nucleotide 3-phosphodiesterase	0.661334	2.09616	20	28.3799	28.4844	28.4691	27.9747	27.533	27.8418			adult behavior;adult locomotory behavior;aging;anatomical structure development;anatomical structure morphogenesis;axonogenesis;behavior;biological regulation;catabolic process;cell communication;cell differentiation;cell part morphogenesis;cell projection morphogenesis;cell projection organization;cell-cell signaling;cellular catabolic process;cellular component morphogenesis;cellular component …	2',3'-cyclic-nucleotide 3'-phosphodiesterase activity;binding;catalytic activity;cyclic nucleotide binding;cyclic-nucleotide phosphodiesterase activity;hydrolase activity;hydrolase activity, acting on ester bonds;nucleic acid binding;nucleotide binding;phosphoric diester hydrolase activity;phosphoric ester hydrolase activity;RNA binding	cell part;cell projection;cytoplasm;cytoplasmic membrane-bounded vesicle;cytoplasmic part;cytoplasmic vesicle;cytoskeletal part;extracellular membrane-bounded organelle;extracellular organelle;extracellular region part;extracellular space;extracellular vesicular exosome;intracellular membrane-bounded organelle;intracellular organelle;intracellular organelle part;intracellular part;macromolecular …	20	20	63.8	63.8	63.8	45.098	0	175.21	10950000000	332	2.09616	0.0441372	0.661334	4.90523	P09543-2;P09543;K7ERC4;C9K0L8;K7ERZ0;K7EN66	P09543-2;P09543	CNP	1886
P82912	MRPS11	28S ribosomal protein S11, mitochondrial	0.665749	2.38496	4	24.8099	24.9445	24.9892	24.3894	24.0576	24.2994			biosynthetic process;cellular biosynthetic process;cellular component disassembly;cellular component disassembly at cellular level;cellular component organization;cellular component organization at cellular level;cellular component organization or biogenesis;cellular component organization or biogenesis at cellular level;cellular macromolecular complex disassembly;cellular macromolecular complex …	structural constituent of ribosome;structural molecule activity	cell part;cytoplasmic part;intracellular membrane-bounded organelle;intracellular organelle;intracellular organelle part;intracellular part;macromolecular complex;membrane;membrane-bounded organelle;mitochondrial inner membrane;mitochondrial membrane;mitochondrial part;mitochondrial small ribosomal subunit;mitochondrion;organellar small ribosomal subunit;organelle;organelle inner membrane;organel…	4	4	31.6	31.6	31.6	20.459	0	28.283	722430000	25	2.38496	0.0346957	0.665749	5.90292	P82912-2;P82912;P82912-3;H0YL99	P82912-2;P82912;P82912-3	MRPS11	2799
Q6SZW1	SARM1	Sterile alpha and TIR motif-containing protein 1	0.672975	2.21662	17	27.3026	27.4642	27.2865	26.8755	26.4823	26.6765			activation of immune response;activation of innate immune response;biological regulation;cellular process;cellular response to stimulus;defense response;immune response;immune response-activating signal transduction;immune response-regulating signaling pathway;immune system process;innate immune response;innate immune response-activating signal transduction;MyD88-independent toll-like receptor si…		axon;cell junction;cell part;cell projection;cytoplasm;cytoplasmic part;cytoskeletal part;cytosol;dendrite;extrinsic to membrane;extrinsic to mitochondrial outer membrane;extrinsic to organelle membrane;intracellular membrane-bounded organelle;intracellular organelle;intracellular organelle part;intracellular part;macromolecular complex;membrane part;membrane-bounded organelle;microtubule;mitocho…	17	17	31.1	31.1	31.1	79.387	0	93.192	1290200000	180	2.21662	0.0391613	0.672975	5.30352	Q6SZW1;Q6SZW1-2;J3KSG7;J3QRE0	Q6SZW1;Q6SZW1-2	SARM1	3485
Q9Y3B3	TMED7	Transmembrane emp24 domain-containing protein 7	0.676068	2.06816	6	28.5518	28.3459	28.5653	27.9466	27.5699	27.9182			activation of immune response;activation of innate immune response;apoptosis;biological regulation;cell death;cellular process;cellular response to biotic stimulus;cellular response to lipopolysaccharide;cellular response to molecule of bacterial origin;cellular response to stimulus;death;defense response;establishment of localization;establishment of protein localization;I-kappaB kinase/NF-kappa…	binding;lipid binding;molecular transducer activity;phospholipid binding;signal transducer activity	cell part;COPI vesicle coat;COPII vesicle coat;cytoplasmic part;cytoplasmic vesicle part;early endosome;early endosome membrane;endoplasmic reticulum;endoplasmic reticulum membrane;endoplasmic reticulum part;endoplasmic reticulum-Golgi intermediate compartment;endoplasmic reticulum-Golgi intermediate compartment membrane;endosomal part;endosome;endosome membrane;extracellular membrane-bounded org…	6	6	45.2	45.2	45.2	21.233	0	42.968	4097900000	190	2.06816	0.0444247	0.676068	4.81605	A0A0A6YYA0;Q86XR7-2;Q9Y3B3-2;Q9Y3B3;G3V2Y2	A0A0A6YYA0;Q86XR7-2;Q9Y3B3-2;Q9Y3B3	TMED7-TICAM2;TMED7	251
Q15758	SLC1A5	Neutral amino acid transporter B(0);Amino acid transporter	0.67831	2.1648	10	28.502	28.1914	28.5412	27.8633	27.613	27.7234			amine transport;amino acid transport;carboxylic acid transport;cellular process;establishment of localization;extracellular amino acid transport;extracellular transport;glutamine transport;ion transport;neutral amino acid transport;nitrogen compound transport;organic acid transport;organic substance transport;transmembrane transport;transport	active transmembrane transporter activity;amine transmembrane transporter activity;amino acid transmembrane transporter activity;anion transmembrane transporter activity;anion:cation symporter activity;carboxylic acid transmembrane transporter activity;cation transmembrane transporter activity;dicarboxylic acid transmembrane transporter activity;inorganic cation transmembrane transporter activity…	cell part;cytoplasmic membrane-bounded vesicle;cytoplasmic part;cytoplasmic vesicle;extracellular membrane-bounded organelle;extracellular organelle;extracellular region part;extracellular vesicular exosome;Golgi apparatus;integral to membrane;integral to plasma membrane;intracellular membrane-bounded organelle;intracellular organelle;intracellular part;intrinsic to membrane;intrinsic to plasma m…	10	10	24.8	24.8	24.8	56.598	0	315.18	4470900000	218	2.1648	0.0419405	0.67831	5.12922	Q15758;M0QXM4;Q15758-3;Q15758-2;M0QX44;M0R144	Q15758;M0QXM4;Q15758-3;Q15758-2	SLC1A5	3200
Q9NRW7	VPS45	Vacuolar protein sorting-associated protein 45	0.684167	3.41362	19	27.827	27.8921	27.9546	27.1753	27.1408	27.305			biological regulation;blood coagulation;cellular process;coagulation;establishment of localization;establishment of localization in cell;establishment of protein localization;hemostasis;intracellular protein transport;intracellular transport;membrane docking;multicellular organismal process;protein transport;regulation of biological quality;regulation of body fluid levels;transport;vesicle dockin…		cell part;cytoplasmic part;endosomal part;endosome membrane;Golgi apparatus;Golgi apparatus part;Golgi membrane;integral to membrane;intracellular membrane-bounded organelle;intracellular organelle;intracellular organelle part;intracellular part;intrinsic to membrane;membrane;membrane part;membrane-bounded organelle;organelle;organelle membrane;organelle part	19	19	42.3	42.3	42.3	65.076	0	35.045	2742100000	241	3.41362	0.0411429	0.684167	11.0172	Q9NRW7;A0A087WU65;Q9NRW7-2;Q5T4Q0;B7Z7G7	Q9NRW7;A0A087WU65;Q9NRW7-2	VPS45	4682
P46776	RPL27A	60S ribosomal protein L27a	0.686422	2.40413	9	31.3061	31.2686	31.261	30.4683	30.4882	30.8199			biosynthetic process;catabolic process;cellular biosynthetic process;cellular catabolic process;cellular component disassembly;cellular component disassembly at cellular level;cellular component organization;cellular component organization at cellular level;cellular component organization or biogenesis;cellular component organization or biogenesis at cellular level;cellular macromolecular complex…	binding;nucleic acid binding;RNA binding;structural constituent of ribosome;structural molecule activity	cell part;cytoplasmic part;cytosol;cytosolic large ribosomal subunit;intracellular non-membrane-bounded organelle;intracellular organelle;intracellular organelle part;intracellular part;large ribosomal subunit;macromolecular complex;membrane;non-membrane-bounded organelle;organelle;organelle part;ribonucleoprotein complex;ribosome	9	9	50.7	50.7	50.7	16.561	0	323.31	73538000000	492	2.40413	0.0348	0.686422	5.97459	P46776;E9PJD9;E9PLL6;E9PLX7;H0YF34	P46776;E9PJD9;E9PLL6	RPL27A	2379
Q8TB36	GDAP1	Ganglioside-induced differentiation-associated protein 1	0.693976	2.09556	12	28.7773	28.4543	28.5458	28.1046	27.7726	27.8184			cellular component organization;cellular component organization at cellular level;cellular component organization or biogenesis;cellular component organization or biogenesis at cellular level;cellular membrane fusion;cellular membrane organization;cellular process;establishment of localization;establishment of localization in cell;establishment of protein localization;establishment of protein loc…		cell part;cytoplasm;cytoplasmic part;integral to membrane;integral to mitochondrial membrane;integral to mitochondrial outer membrane;integral to organelle membrane;intracellular membrane-bounded organelle;intracellular organelle;intracellular organelle part;intracellular part;intrinsic to membrane;intrinsic to mitochondrial outer membrane;intrinsic to organelle membrane;membrane;membrane part;me…	13	13	48.9	48.9	46.6	41.345	0	323.31	6922300000	138	2.09556	0.0442737	0.693976	4.9033	Q8TB36;Q8TB36-2;E5RGI2	Q8TB36;Q8TB36-2	GDAP1	3813
Q96AG3	SLC25A46	Solute carrier family 25 member 46	0.703434	2.2048	1	25.0896	24.8871	25.0226	24.4165	24.0571	24.4154			establishment of localization;transport		cell part;cytoplasmic part;integral to membrane;intracellular organelle part;intracellular part;intrinsic to membrane;membrane;membrane part;mitochondrial inner membrane;mitochondrial membrane;mitochondrial part;organelle inner membrane;organelle membrane;organelle part	1	1	4.9	4.9	4.9	22.996	0.0083433	1.7066	659390000	10	2.2048	0.038566	0.703434	5.26338	B7Z6C8;E7EVY2;Q96AG3-2;Q96AG3-3;Q96AG3	B7Z6C8;E7EVY2;Q96AG3-2;Q96AG3-3;Q96AG3	SLC25A46	484
Q9NPL8	TIMMDC1	Complex I assembly factor TIMMDC1, mitochondrial	0.707496	2.75887	6	26.913	26.7094	26.9353	26.0793	26.2695	26.0864					cell part;cytoplasmic part;integral to membrane;intracellular membrane-bounded organelle;intracellular organelle;intracellular organelle part;intracellular part;intrinsic to membrane;membrane;membrane part;membrane-bounded organelle;mitochondrial membrane;mitochondrial part;mitochondrion;nuclear part;nucleoplasm;organelle;organelle membrane;organelle part	6	6	23.9	23.9	23.9	32.177	0	31.074	1801300000	81	2.75887	0.034084	0.707496	7.44069	Q9NPL8;C9JU35;G3XA94	Q9NPL8;C9JU35	TIMMDC1	4639
Q8NBQ5	HSD17B11	Estradiol 17-beta-dehydrogenase 11	0.719275	2.41617	13	27.6312	27.6813	27.9052	27.0404	26.8641	27.1555			androgen catabolic process;androgen metabolic process;biological regulation;biosynthetic process;catabolic process;cellular hormone metabolic process;cellular metabolic process;cellular process;hormone catabolic process;hormone metabolic process;lipid biosynthetic process;lipid catabolic process;lipid metabolic process;metabolic process;primary metabolic process;regulation of biological quality;r…	catalytic activity;estradiol 17-beta-dehydrogenase activity;oxidoreductase activity;oxidoreductase activity, acting on CH-OH group of donors;oxidoreductase activity, acting on the CH-OH group of donors, NAD or NADP as acceptor;steroid dehydrogenase activity;steroid dehydrogenase activity, acting on the CH-OH group of donors, NAD or NADP as acceptor	cell part;cytoplasm;cytoplasmic part;extracellular region;intracellular part;lipid particle	13	13	59	59	59	28.102	0	125.03	5293700000	310	2.41617	0.0349859	0.719275	6.01994	D6RCD0;Q8NBQ5	D6RCD0;Q8NBQ5	HSD17B11	648
P53007	SLC25A1	Tricarboxylate transport protein, mitochondrial	0.719489	2.29846	11	28.8156	28.7644	28.7688	28.2232	27.811	28.1561			acyl-CoA biosynthetic process;acyl-CoA metabolic process;acylglycerol biosynthetic process;acylglycerol metabolic process;alcohol biosynthetic process;alcohol metabolic process;anion transport;biosynthetic process;carbohydrate biosynthetic process;carbohydrate metabolic process;carboxylic acid transport;cellular biosynthetic process;cellular carbohydrate biosynthetic process;cellular carbohydrate…	carboxylic acid transmembrane transporter activity;citrate transmembrane transporter activity;organic acid transmembrane transporter activity;substrate-specific transmembrane transporter activity;substrate-specific transporter activity;transmembrane transporter activity;transporter activity;tricarboxylic acid transmembrane transporter activity	cell part;cytoplasmic part;extracellular membrane-bounded organelle;extracellular organelle;extracellular region part;extracellular vesicular exosome;integral to membrane;intracellular membrane-bounded organelle;intracellular organelle;intracellular organelle part;intracellular part;intrinsic to membrane;membrane;membrane part;membrane-bounded organelle;membrane-bounded vesicle;mitochondrial inne…	11	11	41.5	41.5	41.5	34.012	0	113.96	5569600000	230	2.29846	0.0376496	0.719489	5.58844	P53007;B4DP62	P53007;B4DP62	SLC25A1	2536
Q3ZAQ7	VMA21	Vacuolar ATPase assembly integral membrane protein VMA21	0.725255	2.19478	3	25.5846	25.1794	25.5688	24.7758	24.6396	24.7416			cellular component assembly;cellular component assembly at cellular level;cellular component organization;cellular component organization at cellular level;cellular component organization or biogenesis;cellular component organization or biogenesis at cellular level;cellular macromolecular complex assembly;cellular macromolecular complex subunit organization;cellular process;cellular protein compl…		cell part;COPII vesicle coat;cytoplasmic part;cytoplasmic vesicle part;endoplasmic reticulum membrane;endoplasmic reticulum part;endoplasmic reticulum-Golgi intermediate compartment membrane;integral to membrane;intracellular membrane-bounded organelle;intracellular organelle;intracellular organelle part;intracellular part;intrinsic to membrane;lysosome;lytic vacuole;macromolecular complex;membra…	3	3	34.7	34.7	34.7	11.354	0	25.482	313760000	39	2.19478	0.0391776	0.725255	5.2295	Q3ZAQ7;Q3ZAQ7-2	Q3ZAQ7;Q3ZAQ7-2	VMA21	3277
O75521	ECI2	Enoyl-CoA delta isomerase 2, mitochondrial	0.725323	2.60337	6	25.546	25.5151	25.4528	24.5735	24.8605	24.9039			carboxylic acid catabolic process;carboxylic acid metabolic process;catabolic process;cellular catabolic process;cellular ketone metabolic process;cellular lipid catabolic process;cellular lipid metabolic process;cellular metabolic process;cellular process;fatty acid catabolic process;fatty acid metabolic process;lipid catabolic process;lipid metabolic process;metabolic process;monocarboxylic aci…	binding;carboxylic acid binding;catalytic activity;coenzyme binding;cofactor binding;dodecenoyl-CoA delta-isomerase activity;fatty acid binding;fatty-acyl-CoA binding;intramolecular oxidoreductase activity;intramolecular oxidoreductase activity, transposing C=C bonds;isomerase activity;lipid binding;monocarboxylic acid binding;protein binding;receptor binding	cell part;cytoplasmic part;intracellular membrane-bounded organelle;intracellular organelle;intracellular organelle lumen;intracellular organelle part;intracellular part;membrane;membrane-bounded organelle;membrane-enclosed lumen;microbody lumen;microbody part;mitochondrion;nuclear part;nucleoplasm;organelle;organelle lumen;organelle part;peroxisomal matrix;peroxisomal part	6	6	16.5	16.5	16.5	40.183	0	13.313	1258200000	54	2.60337	0.0346323	0.725323	6.76374	A0A0C4DGA2;O75521-2;O75521;F1LLU7;F8WAW4;C9JB63;F8W6J1	A0A0C4DGA2;O75521-2;O75521;F1LLU7;F8WAW4;C9JB63	ECI2	287
Q15149	PLEC	Plectin	0.732129	2.47474	45	28.0928	28.2562	28.4059	27.6557	27.3984	27.5044			apoptosis;cell death;cell junction assembly;cell junction organization;cell-substrate junction assembly;cellular component assembly;cellular component assembly at cellular level;cellular component disassembly;cellular component disassembly at cellular level;cellular component disassembly involved in apoptosis;cellular component organization;cellular component organization at cellular level;cellul…	ankyrin binding;binding;cytoskeletal protein binding;protein binding;structural constituent of muscle;structural molecule activity	adherens junction;anchoring junction;cell junction;cell part;cell-substrate adherens junction;cell-substrate junction;contractile fiber part;costamere;cytoplasm;cytoplasmic part;cytoskeleton;cytosol;extracellular membrane-bounded organelle;extracellular organelle;extracellular region part;extracellular vesicular exosome;focal adhesion;hemidesmosome;intermediate filament cytoskeleton;intracellular…	47	47	13	13	12.4	531.78	0	42.603	4893000000	200	2.47474	0.0347565	0.732129	6.2448	Q15149;Q15149-7;Q15149-8;Q15149-9;Q15149-5;Q15149-4;Q15149-6;Q15149-2;Q15149-3;E9PMV1;E9PKG0;E9PQ28	Q15149;Q15149-7;Q15149-8;Q15149-9;Q15149-5;Q15149-4;Q15149-6;Q15149-2;Q15149-3	PLEC	3148
Q06265	EXOSC9	Exosome complex component RRP45	0.736957	2.34527	6	25.0559	25.246	24.9677	24.51	24.1723	24.3766			biological regulation;catabolic process;cellular catabolic process;cellular macromolecule catabolic process;cellular macromolecule metabolic process;cellular metabolic process;cellular nitrogen compound metabolic process;cellular process;exonucleolytic nuclear-transcribed mRNA catabolic process involved in deadenylation-dependent decay;gene expression;immune response;immune system process;macromo…	3'-5' exonuclease activity;3'-5'-exoribonuclease activity;AU-rich element binding;binding;catalytic activity;exonuclease activity;exonuclease activity, active with either ribo- or deoxyribonucleic acids and producing 5'-phosphomonoesters;exoribonuclease activity;exoribonuclease activity, producing 5'-phosphomonoesters;hydrolase activity;hydrolase activity, acting on ester bonds;nuclease activity;…	cell part;chromosome;cytoplasm;cytoplasmic part;cytoskeleton;cytosol;exosome (RNase complex);extracellular membrane-bounded organelle;extracellular organelle;extracellular region part;extracellular vesicular exosome;intermediate filament cytoskeleton;intracellular membrane-bounded organelle;intracellular non-membrane-bounded organelle;intracellular organelle;intracellular organelle part;intracell…	6	6	20.1	20.1	20.1	46.977	0	11.718	778230000	37	2.34527	0.0358444	0.736957	5.75687	D6RIY6;Q06265-3;Q06265-4;Q06265;Q06265-2;H0Y9L5;D6R905;D6RA17	D6RIY6;Q06265-3;Q06265-4;Q06265;Q06265-2;H0Y9L5	EXOSC9	668
Q8IXM6	NRM	Nurim	0.744298	2.29213	6	27.1923	26.9814	27.1381	26.1408	26.3934	26.5448					cell part;envelope;integral to membrane;intracellular membrane-bounded organelle;intracellular organelle;intracellular organelle part;intracellular part;intrinsic to membrane;membrane;membrane part;membrane-bounded organelle;nuclear envelope;nuclear inner membrane;nuclear membrane;nuclear part;nucleoplasm;nucleus;organelle;organelle envelope;organelle inner membrane;organelle membrane;organelle p…	6	6	28.2	28.2	28.2	29.379	0	5.4981	1064900000	88	2.29213	0.0371079	0.744298	5.56598	Q8IXM6;H0Y6T6;Q8IXM6-2	Q8IXM6;H0Y6T6;Q8IXM6-2	NRM	3660
P13489	RNH1	Ribonuclease inhibitor	0.744851	2.09259	13	27.2896	27.1941	26.8341	26.3779	26.2451	26.4603			biological regulation;catabolic process;cellular catabolic process;cellular macromolecule catabolic process;cellular macromolecule metabolic process;cellular metabolic process;cellular nitrogen compound metabolic process;cellular process;macromolecule catabolic process;macromolecule metabolic process;metabolic process;mRNA catabolic process;mRNA metabolic process;negative regulation of catalytic …	enzyme inhibitor activity;enzyme regulator activity;ribonuclease inhibitor activity	angiogenin-PRI complex;cell part;cytoplasm;extracellular membrane-bounded organelle;extracellular organelle;extracellular region part;extracellular vesicular exosome;intracellular part;macromolecular complex;membrane-bounded organelle;membrane-bounded vesicle;organelle;protein complex;vesicle	13	13	45.1	45.1	45.1	49.973	0	323.31	1236500000	138	2.09259	0.0442383	0.744851	4.89381	P13489;E9PIM9;H0YCR7;E9PMJ3;E9PLZ3;E9PMN0;E9PIK5;E9PMA9	P13489	RNH1	1969
P80370	DLK1	Protein delta homolog 1;Fetal antigen 1	0.745534	3.45615	8	29.0226	28.9256	28.8813	28.2981	28.1307	28.1642			anatomical structure development;biological regulation;cell differentiation;cell surface receptor linked signaling pathway;cellular developmental process;cellular process;cellular response to stimulus;developmental process;embryonic skeletal system development;multicellular organismal development;multicellular organismal process;negative regulation of biological process;negative regulation of cel…		cell part;external side of plasma membrane;extracellular region part;extracellular space;integral to membrane;intrinsic to membrane;membrane part;plasma membrane part	8	8	23.8	23.8	23.8	41.3	0	140.89	11347000000	229	3.45615	0.0397333	0.745534	11.2976	P80370;P80370-2	P80370;P80370-2	DLK1	2791
Q5RI15	COX20	Cytochrome c oxidase protein 20 homolog	0.745767	4.4349	4	26.2817	26.2588	26.2192	25.4733	25.4768	25.5724					cell part;cytoplasmic part;integral to membrane;intracellular membrane-bounded organelle;intracellular organelle;intracellular organelle part;intracellular part;intrinsic to membrane;membrane;membrane part;membrane-bounded organelle;mitochondrial membrane;mitochondrial part;mitochondrion;organelle;organelle membrane;organelle part	4	4	44.9	44.9	44.9	13.291	0	11.053	2590700000	72	4.4349	0.059	0.745767	20.0201	Q5RI15;Q5RI15-2	Q5RI15;Q5RI15-2	COX20	3346
Q14160	SCRIB	Protein scribble homolog	0.759909	2.45928	11	25.9676	26.3188	26.0092	25.4312	25.2471	25.3377			anatomical structure development;anatomical structure formation involved in morphogenesis;anatomical structure morphogenesis;apoptosis;apoptosis involved in morphogenesis;astrocyte cell migration;asymmetric protein localization;auditory receptor cell stereocilium organization;biological adhesion;biological regulation;cell adhesion;cell death;cell migration;cell motility;cell projection organizati…		adherens junction;anchoring junction;basolateral plasma membrane;cell junction;cell part;cell projection;cell-cell adherens junction;cell-cell junction;cytoplasmic part;extracellular membrane-bounded organelle;extracellular organelle;extracellular region part;extracellular vesicular exosome;intracellular organelle part;intracellular part;lamellipodium;macromolecular complex;membrane;membrane part…	17	17	17.3	17.3	11.6	174.91	0	64.349	1109800000	82	2.45928	0.0344242	0.759909	6.18476	A0A0G2JNZ2;A0A0G2JPP5;Q14160;Q14160-3;A0A0G2JMS7;Q14160-2;Q5T0G3;Q9BTT6-2;Q9BTT6	A0A0G2JNZ2;A0A0G2JPP5;Q14160;Q14160-3;A0A0G2JMS7;Q14160-2	SCRIB	336
O95486	SEC24A	Protein transport protein Sec24A	0.773815	2.20714	3	23.4796	23.4951	23.4394	22.9755	22.4819	22.6352			antigen processing and presentation;antigen processing and presentation of exogenous antigen;antigen processing and presentation of exogenous peptide antigen;antigen processing and presentation of exogenous peptide antigen via MHC class II;antigen processing and presentation of peptide antigen;antigen processing and presentation of peptide antigen via MHC class I;antigen processing and presentati…	binding;cation binding;ion binding;metal ion binding;transition metal ion binding;zinc ion binding	cell part;coated vesicle membrane;COPII vesicle coat;cytoplasmic part;cytoplasmic vesicle membrane;cytoplasmic vesicle part;cytosol;endoplasmic reticulum membrane;endoplasmic reticulum part;ER to Golgi transport vesicle membrane;Golgi apparatus part;Golgi membrane;intracellular organelle part;intracellular part;macromolecular complex;membrane;membrane coat;membrane part;organelle membrane;organel…	3	3	3.9	3.9	3.9	119.75	0	5.6928	68850000	35	2.20714	0.0388101	0.773815	5.27128	O95486;O95486-2;H0Y9J6	O95486;O95486-2	SEC24A	1691
Q9Y277	VDAC3	Voltage-dependent anion-selective channel protein 3	0.774735	2.15172	12	28.9648	28.9564	28.9992	28.4435	27.9209	28.2318			adenine transport;cellular process;establishment of localization;nitrogen compound transport;nucleobase transport;nucleobase-containing compound transport;purine base transport;purine-containing compound transmembrane transport;transmembrane transport;transport	anion channel activity;anion transmembrane transporter activity;binding;channel activity;gated channel activity;ion channel activity;ion transmembrane transporter activity;nucleotide binding;passive transmembrane transporter activity;porin activity;substrate-specific channel activity;substrate-specific transmembrane transporter activity;substrate-specific transporter activity;transmembrane transp…	cell part;cytoplasmic part;extracellular membrane-bounded organelle;extracellular organelle;extracellular region part;extracellular vesicular exosome;intracellular membrane-bounded organelle;intracellular organelle;intracellular organelle part;intracellular part;macromolecular complex;membrane;membrane part;membrane-bounded organelle;membrane-bounded vesicle;mitochondrial membrane;mitochondrial o…	12	12	56	56	56	30.789	0	323.31	14440000000	272	2.15172	0.0420754	0.774735	5.08591	Q9Y277-2;Q9Y277;E5RFP6;E5RK27;E5RJN6;E5RHZ6;E5RHE1	Q9Y277-2;Q9Y277	VDAC3	5043
Q9H089	LSG1	Large subunit GTPase 1 homolog	0.780833	2.0062	8	25.6002	25.1192	25.2559	24.4444	24.7233	24.4651			cellular component biogenesis;cellular component biogenesis at cellular level;cellular component organization or biogenesis;cellular component organization or biogenesis at cellular level;cellular process;establishment of localization;establishment of localization in cell;establishment of protein localization;intracellular transport;metabolic process;nuclear export;nuclear transport;nucleocytopla…	binding;catalytic activity;GTP binding;GTPase activity;guanyl nucleotide binding;guanyl ribonucleotide binding;hydrolase activity;hydrolase activity, acting on acid anhydrides;hydrolase activity, acting on acid anhydrides, in phosphorus-containing anhydrides;nucleoside-triphosphatase activity;nucleotide binding;purine nucleotide binding;purine ribonucleoside triphosphate binding;purine ribonucleo…	Cajal body;cell part;cytoplasm;cytoplasmic part;cytosol;endoplasmic reticulum;intracellular membrane-bounded organelle;intracellular organelle;intracellular organelle part;intracellular part;membrane;membrane-bounded organelle;nuclear body;nuclear part;nucleoplasm part;nucleus;organelle;organelle part	8	8	16.9	16.9	16.9	75.225	0	11.9	333290000	49	2.0062	0.0444515	0.780833	4.62308	Q9H089;H7C2X7;F8WFC6	Q9H089;H7C2X7	LSG1	4452
O14828	SCAMP3	Secretory carrier-associated membrane protein 3	0.790496	2.25206	7	27.3009	27.1212	27.4281	26.6061	26.2623	26.6103			cellular process;establishment of localization;establishment of localization in cell;establishment of protein localization;Golgi vesicle transport;intracellular transport;post-Golgi vesicle-mediated transport;protein transport;response to chemical stimulus;response to external stimulus;response to extracellular stimulus;response to nutrient;response to nutrient levels;response to retinoic acid;re…	binding;enzyme binding;protein binding;ubiquitin protein ligase binding	cell part;cytoplasmic part;extracellular membrane-bounded organelle;extracellular organelle;extracellular region part;extracellular vesicular exosome;Golgi apparatus part;Golgi membrane;integral to membrane;intracellular organelle part;intracellular part;intrinsic to membrane;membrane;membrane part;membrane-bounded organelle;membrane-bounded vesicle;organelle;organelle membrane;organelle part;ves…	7	7	31.4	31.4	31.4	38.287	0	261.31	1975500000	121	2.25206	0.0388322	0.790496	5.42543	O14828;O14828-2	O14828;O14828-2	SCAMP3	1341
Q15005	SPCS2	Signal peptidase complex subunit 2	0.791274	2.77815	11	28.7326	28.5761	28.5904	27.8402	27.6824	28.0027			biological regulation;biosynthetic process;cellular biosynthetic process;cellular macromolecule biosynthetic process;cellular macromolecule metabolic process;cellular metabolic process;cellular process;cellular protein metabolic process;cotranslational protein targeting to membrane;establishment of localization;establishment of localization in cell;establishment of protein localization;establishm…	catalytic activity;hydrolase activity;peptidase activity	cell part;cytoplasmic part;endoplasmic reticulum membrane;endoplasmic reticulum part;integral to membrane;intracellular organelle part;intracellular part;intrinsic to membrane;macromolecular complex;membrane;membrane part;organelle membrane;organelle part;protein complex;signal peptidase complex	11	11	49.8	49.8	49.8	25.09	0	323.31	9313700000	232	2.77815	0.0352696	0.791274	7.52866	A0A087WUC6;E9PI68;Q15005;E9PL01;E9PRB9;H0YE04	A0A087WUC6;E9PI68;Q15005;E9PL01;E9PRB9	SPCS2	40
Q8WUY1	THEM6	Protein THEM6	0.793624	2.32835	13	28.7243	28.3339	28.4513	27.862	27.6071	27.6595					extracellular region	13	13	58.2	58.2	58.2	23.865	0	27.933	2536300000	172	2.32835	0.0361226	0.793624	5.69551	Q8WUY1;H0YAR9	Q8WUY1	THEM6	3863
Q7KZN9	COX15	Cytochrome c oxidase assembly protein COX15 homolog	0.807649	2.07234	2	25.1842	24.8804	24.7358	23.9245	24.1927	24.2602			biosynthetic process;cellular biosynthetic process;cellular component assembly;cellular component assembly at cellular level;cellular component organization;cellular component organization at cellular level;cellular component organization or biogenesis;cellular component organization or biogenesis at cellular level;cellular macromolecular complex assembly;cellular macromolecular complex subunit o…	catalytic activity;cation transmembrane transporter activity;cytochrome-c oxidase activity;heme-copper terminal oxidase activity;hydrogen ion transmembrane transporter activity;inorganic cation transmembrane transporter activity;ion transmembrane transporter activity;monovalent inorganic cation transmembrane transporter activity;oxidoreductase activity;oxidoreductase activity, acting on a heme gr…	cell part;cytochrome complex;cytoplasmic part;integral to membrane;intracellular membrane-bounded organelle;intracellular organelle;intracellular organelle part;intracellular part;intrinsic to membrane;macromolecular complex;membrane;membrane part;membrane-bounded organelle;mitochondrial inner membrane;mitochondrial membrane;mitochondrial membrane part;mitochondrial part;mitochondrial respiratory…	2	2	7.5	7.5	7.5	43.835	0	5.06	231560000	23	2.07234	0.0445985	0.807649	4.82928	Q7KZN9-2;Q7KZN9	Q7KZN9-2;Q7KZN9	COX15	3524
P21926	CD9	Tetraspanin;CD9 antigen	0.814994	2.72746	2	22.7486	22.6071	22.7922	21.8001	21.8086	22.0943			anatomical structure development;anatomical structure formation involved in morphogenesis;biological adhesion;biological regulation;blood coagulation;brain development;cell activation;cell adhesion;cell development;cell junction assembly;cell junction organization;cell-cell junction assembly;cell-cell junction organization;cellular component assembly;cellular component assembly at cellular level;…		adherens junction;anchoring junction;apical plasma membrane;cell junction;cell part;cell-substrate adherens junction;cell-substrate junction;clathrin coated vesicle membrane;clathrin-coated endocytic vesicle membrane;coated vesicle membrane;cytoplasmic part;cytoplasmic vesicle membrane;cytoplasmic vesicle part;endocytic vesicle membrane;external side of plasma membrane;extracellular membrane-boun…	2	2	10.1	10.1	10.1	17.764	0.0041271	2.0456	141670000	20	2.72746	0.034304	0.814994	7.29936	A6NNI4;G8JLH6;P21926;F5GXT1;A0A087WZG3;A0A087WU13	A6NNI4;G8JLH6;P21926;F5GXT1;A0A087WZG3;A0A087WU13	CD9	389
Q08380	LGALS3BP	Galectin-3-binding protein	0.819382	2.86356	12	28.4537	28.3468	28.4591	27.7925	27.524	27.485			biological adhesion;biological regulation;cell adhesion;cellular component organization;cellular component organization or biogenesis;cellular defense response;cellular membrane organization;cellular process;cellular response to stimulus;defense response;endocytosis;establishment of localization;membrane invagination;membrane organization;receptor-mediated endocytosis;regulation of biological pro…	cargo receptor activity;receptor activity;scavenger receptor activity	blood microparticle;cell part;extracellular matrix;extracellular membrane-bounded organelle;extracellular organelle;extracellular region part;extracellular space;extracellular vesicular exosome;membrane;membrane-bounded organelle;membrane-bounded vesicle;organelle;proteinaceous extracellular matrix;vesicle	12	12	21.7	21.7	21.7	65.33	0	204.05	3783300000	195	2.86356	0.0321649	0.819382	7.92963	Q08380;K7EP36;K7EJY8;K7ESM3;K7EKQ5	Q08380	LGALS3BP	2904
Q9Y3Q3	TMED3	Transmembrane emp24 domain-containing protein 3	0.831022	2.10775	2	26.2385	26.0291	26.4768	25.4904	25.5554	25.2056			establishment of localization;establishment of protein localization;protein transport;transport		cell part;COPI vesicle coat;cytoplasmic part;cytoplasmic vesicle part;endoplasmic reticulum;endoplasmic reticulum membrane;endoplasmic reticulum part;endoplasmic reticulum-Golgi intermediate compartment;endoplasmic reticulum-Golgi intermediate compartment membrane;Golgi apparatus;Golgi apparatus part;Golgi cisterna membrane;Golgi membrane;integral to membrane;intracellular membrane-bounded organe…	2	2	8.3	8.3	8.3	24.777	0.00065992	2.8848	442470000	43	2.10775	0.0428757	0.831022	4.94252	Q9Y3Q3;G3V1J9;F5H4M7;Q9Y3Q3-2	Q9Y3Q3;G3V1J9;F5H4M7;Q9Y3Q3-2	TMED3	5120
P43155	CRAT	Carnitine O-acetyltransferase	0.842906	2.18594	3	23.7508	23.9475	23.827	23.0594	22.7112	23.226			amine metabolic process;betaine metabolic process;carboxylic acid catabolic process;carboxylic acid metabolic process;carnitine metabolic process;carnitine metabolic process, CoA-linked;catabolic process;cellular amine metabolic process;cellular amino acid metabolic process;cellular catabolic process;cellular ketone metabolic process;cellular lipid catabolic process;cellular lipid metabolic proce…	acetyltransferase activity;binding;carnitine O-acetyltransferase activity;carnitine O-acyltransferase activity;catalytic activity;O-acetyltransferase activity;O-acyltransferase activity;protein binding;receptor binding;transferase activity;transferase activity, transferring acyl groups;transferase activity, transferring acyl groups other than amino-acyl groups	cell part;cytoplasmic part;endoplasmic reticulum;intracellular membrane-bounded organelle;intracellular organelle;intracellular organelle lumen;intracellular organelle part;intracellular part;membrane;membrane-bounded organelle;membrane-enclosed lumen;microbody;microbody lumen;microbody part;mitochondrial inner membrane;mitochondrial membrane;mitochondrial part;mitochondrion;organelle;organelle i…	3	3	5.3	5.3	5.3	68.568	0.0074015	1.786	178320000	16	2.18594	0.0395951	0.842906	5.19977	P43155-2;P43155;P43155-3;H0Y4Z7	P43155-2;P43155;P43155-3	CRAT	2356
Q96CW1	AP2M1	AP-2 complex subunit mu	0.844439	2.34292	17	27.7936	27.5853	27.7458	26.8263	26.655	27.1101			antigen processing and presentation;antigen processing and presentation of exogenous antigen;antigen processing and presentation of exogenous peptide antigen;antigen processing and presentation of exogenous peptide antigen via MHC class II;antigen processing and presentation of peptide antigen;antigen processing and presentation of peptide antigen via MHC class II;antigen processing and presentat…	binding;lipid binding;lipoprotein particle receptor binding;low-density lipoprotein particle receptor binding;peptide binding;protein binding;receptor binding;signal sequence binding;transporter activity	AP-2 adaptor complex;AP-type membrane coat adaptor complex;cell part;clathrin adaptor complex;clathrin coated vesicle membrane;clathrin-coated endocytic vesicle membrane;coated vesicle membrane;cytoplasmic part;cytoplasmic vesicle membrane;cytoplasmic vesicle part;cytosol;endocytic vesicle membrane;extracellular membrane-bounded organelle;extracellular organelle;extracellular region part;extracel…	17	17	52.5	52.5	52.5	49.526	0	77.848	4664400000	166	2.34292	0.0357054	0.844439	5.74831	A0A087WY71;E9PFW3;Q96CW1-2;Q96CW1;C9JJ47;C9JTK4;C9JGT8;C9JJD3;C9JPV8;H7C4C3	A0A087WY71;E9PFW3;Q96CW1-2;Q96CW1;C9JJ47;C9JTK4;C9JGT8	AP2M1	109
P18077	RPL35A	60S ribosomal protein L35a	0.84579	4.29661	10	31.0335	30.9609	31.0301	30.2324	30.0969	30.1579			biosynthetic process;catabolic process;cellular biosynthetic process;cellular catabolic process;cellular component biogenesis;cellular component biogenesis at cellular level;cellular component disassembly;cellular component disassembly at cellular level;cellular component organization;cellular component organization at cellular level;cellular component organization or biogenesis;cellular componen…	binding;nucleic acid binding;RNA binding;structural constituent of ribosome;structural molecule activity;tRNA binding	cell part;cytoplasmic part;cytosol;cytosolic large ribosomal subunit;extracellular membrane-bounded organelle;extracellular organelle;extracellular region part;extracellular vesicular exosome;intracellular membrane-bounded organelle;intracellular non-membrane-bounded organelle;intracellular organelle;intracellular organelle part;intracellular part;large ribosomal subunit;macromolecular complex;me…	10	10	72.7	72.7	72.7	12.538	0	79.73	37493000000	295	4.29661	0.0474286	0.84579	18.4749	P18077;C9K025;F8WBS5;F8WB72	P18077;C9K025;F8WBS5;F8WB72	RPL35A	2044
P37268	FDFT1	Squalene synthase	0.852301	4.0594	14	27.9471	27.9595	27.9488	27.2011	27.0738	27.0236			alcohol metabolic process;biosynthetic process;cellular biosynthetic process;cellular lipid metabolic process;cellular metabolic process;cellular process;cholesterol biosynthetic process;cholesterol metabolic process;farnesyl diphosphate metabolic process;isoprenoid biosynthetic process;isoprenoid metabolic process;lipid biosynthetic process;lipid metabolic process;metabolic process;organophospha…	catalytic activity;farnesyl-diphosphate farnesyltransferase activity;farnesyltranstransferase activity;oxidoreductase activity;prenyltransferase activity;squalene synthase activity;transferase activity;transferase activity, transferring alkyl or aryl (other than methyl) groups	cell part;cytoplasmic part;endoplasmic reticulum;endoplasmic reticulum membrane;endoplasmic reticulum part;integral to membrane;intracellular membrane-bounded organelle;intracellular organelle;intracellular organelle part;intracellular part;intrinsic to membrane;membrane;membrane part;membrane-bounded organelle;organelle;organelle membrane;organelle part	14	14	40.5	40.5	40.5	48.115	0	201.74	2780300000	242	4.0594	0.0446667	0.852301	16.0922	P37268;E9PNM1;P37268-2;P37268-4;P37268-3;P37268-5;E9PS69;E9PJG4	P37268;E9PNM1;P37268-2;P37268-4;P37268-3;P37268-5	FDFT1	2299
Q99942	RNF5	E3 ubiquitin-protein ligase RNF5	0.862128	2.84659	3	25.4167	25.669	25.6791	24.6337	24.6847	24.86			biological regulation;catabolic process;cellular catabolic process;cellular macromolecule catabolic process;cellular macromolecule metabolic process;cellular metabolic process;cellular process;cellular protein catabolic process;cellular protein metabolic process;cellular response to chemical stimulus;cellular response to misfolded protein;cellular response to organic substance;cellular response t…	acid-amino acid ligase activity;binding;catalytic activity;cation binding;ion binding;ligase activity;ligase activity, forming carbon-nitrogen bonds;metal ion binding;small conjugating protein ligase activity;transition metal ion binding;ubiquitin-protein ligase activity;zinc ion binding	cell part;cytoplasmic part;endoplasmic reticulum membrane;endoplasmic reticulum part;integral to membrane;intracellular organelle part;intracellular part;intrinsic to membrane;membrane;membrane part;mitochondrial membrane;mitochondrial part;organelle membrane;organelle part	3	3	22.8	22.8	22.8	19.881	0	13.603	1025400000	53	2.84659	0.0312	0.862128	7.84847	Q99942	Q99942	RNF5	4249
P20336	RAB3A	Ras-related protein Rab-3A	0.866564	2.74718	7	27.9633	27.8836	27.9313	26.9291	26.9607	27.2888			anatomical structure development;anatomical structure morphogenesis;axonogenesis;biological regulation;cell communication;cell part morphogenesis;cell projection morphogenesis;cell projection organization;cell-cell signaling;cellular component morphogenesis;cellular component organization;cellular component organization at cellular level;cellular component organization or biogenesis;cellular comp…	ATPase activator activity;ATPase regulator activity;binding;catalytic activity;cytoskeletal protein binding;enzyme activator activity;enzyme regulator activity;GTP binding;GTPase activity;guanyl nucleotide binding;guanyl ribonucleotide binding;hydrolase activity;hydrolase activity, acting on acid anhydrides;hydrolase activity, acting on acid anhydrides, in phosphorus-containing anhydrides;myosin …	acrosomal vesicle;axon;axon part;cell part;cell projection;cell projection part;clathrin coated vesicle membrane;clathrin sculpted acetylcholine transport vesicle membrane;clathrin sculpted gamma-aminobutyric acid transport vesicle membrane;clathrin sculpted glutamate transport vesicle membrane;clathrin sculpted monoamine transport vesicle membrane;clathrin-coated vesicle;coated vesicle;coated ve…	8	9	56.8	53.2	44.5	24.984	0	285.6	5595300000	206	2.74718	0.0329756	0.866564	7.38782	P20336;S4R3Q3;M0R257	P20336;S4R3Q3	RAB3A	2070
Q9P2X0	DPM3	Dolichol-phosphate mannosyltransferase subunit 3	0.879023	2.27748	2	28.3801	27.9059	28.3773	27.3866	27.3348	27.3048			biological regulation;biosynthetic process;carbohydrate biosynthetic process;carbohydrate metabolic process;cellular biosynthetic process;cellular carbohydrate metabolic process;cellular lipid metabolic process;cellular macromolecule metabolic process;cellular metabolic process;cellular process;cellular protein metabolic process;C-terminal protein amino acid modification;C-terminal protein lipida…		cell part;cytoplasmic part;dolichol-phosphate-mannose synthase complex;endoplasmic reticulum;endoplasmic reticulum membrane;endoplasmic reticulum part;integral to endoplasmic reticulum membrane;integral to membrane;integral to organelle membrane;intracellular membrane-bounded organelle;intracellular organelle;intracellular organelle part;intracellular part;intrinsic to endoplasmic reticulum membr…	2	2	23.9	23.9	23.9	10.094	0	13.538	1739200000	64	2.27748	0.0381895	0.879023	5.51425	Q9P2X0;Q9P2X0-2	Q9P2X0;Q9P2X0-2	DPM3	4844
P23771	GATA3	Trans-acting T-cell-specific transcription factor GATA-3	0.883975	2.22512	3	24.7116	25.1996	25.187	24.1815	24.1975	24.0672			activation of immune response;acute inflammatory response;acute inflammatory response to antigenic stimulus;adaptive immune response;adaptive immune response based on somatic recombination of immune receptors built from immunoglobulin superfamily domains;alcohol biosynthetic process;alcohol metabolic process;alpha-beta T cell activation;alpha-beta T cell activation involved in immune response;alp…	binding;cation binding;core promoter binding;core promoter proximal region DNA binding;core promoter proximal region sequence-specific DNA binding;core promoter sequence-specific DNA binding;DNA binding;E-box binding;enhancer binding;enhancer sequence-specific DNA binding;HMG box domain binding;ion binding;metal ion binding;nucleic acid binding;nucleic acid binding transcription factor activity;p…	cell part;chromatin;chromosomal part;intracellular membrane-bounded organelle;intracellular non-membrane-bounded organelle;intracellular organelle;intracellular organelle part;intracellular part;membrane-bounded organelle;non-membrane-bounded organelle;nuclear chromatin;nuclear chromosome part;nuclear part;nucleolus;nucleoplasm;nucleus;organelle;organelle part	3	3	11.5	11.5	11.5	47.915	0	7.8858	1124400000	20	2.22512	0.0393203	0.883975	5.33256	P23771;P23771-2	P23771;P23771-2	GATA3	2123
O43173	ST8SIA3	Sia-alpha-2,3-Gal-beta-1,4-GlcNAc-R:alpha 2,8-sialyltransferase	0.884061	3.04322	1	22.0883	22.2466	22.4083	21.3635	21.4302	21.2973			biosynthetic process;carbohydrate biosynthetic process;carbohydrate metabolic process;cellular biosynthetic process;cellular carbohydrate metabolic process;cellular lipid metabolic process;cellular macromolecule metabolic process;cellular metabolic process;cellular process;cellular protein metabolic process;ceramide metabolic process;dolichol-linked oligosaccharide biosynthetic process;gangliosid…	alpha-N-acetylneuraminate alpha-2,8-sialyltransferase activity;binding;carbohydrate binding;catalytic activity;monosaccharide binding;sialic acid binding;sialyltransferase activity;sugar binding;transferase activity;transferase activity, transferring glycosyl groups	cell part;cytoplasmic part;Golgi apparatus;Golgi apparatus part;Golgi membrane;integral to Golgi membrane;integral to membrane;integral to organelle membrane;intracellular membrane-bounded organelle;intracellular organelle;intracellular organelle part;intracellular part;intrinsic to Golgi membrane;intrinsic to membrane;intrinsic to organelle membrane;membrane;membrane part;membrane-bounded organe…	1	1	8	8	8	14.592	0.0031302	2.1345	30739000	9	3.04322	0.0339048	0.884061	8.8368	K7EQB3;O43173	K7EQB3;O43173	ST8SIA3	1229
P02786	TFRC	Transferrin receptor protein 1;Transferrin receptor protein 1, serum form	0.896636	3.48447	35	29.7962	29.7436	29.7021	28.7923	28.7637	28.996			biological regulation;cation homeostasis;cation transport;cell differentiation;cellular cation homeostasis;cellular chemical homeostasis;cellular developmental process;cellular homeostasis;cellular ion homeostasis;cellular iron ion homeostasis;cellular metal ion homeostasis;cellular process;cellular response to chemical stimulus;cellular response to drug;cellular response to stimulus;chemical hom…	binding;cargo receptor activity;double-stranded RNA binding;identical protein binding;nucleic acid binding;protein binding;receptor activity;RNA binding;transferrin receptor activity	blood microparticle;cell part;cell surface;coated pit;cytoplasmic membrane-bounded vesicle;cytoplasmic part;cytoplasmic vesicle;endosome;external side of plasma membrane;extracellular membrane-bounded organelle;extracellular organelle;extracellular region;extracellular region part;extracellular space;extracellular vesicular exosome;integral to membrane;integral to plasma membrane;intracellular me…	35	35	53.9	53.9	53.9	84.87	0	323.31	19028000000	697	3.48447	0.0441481	0.896636	11.4881	P02786;G3V0E5;H7C3V5;F8WBE5	P02786;G3V0E5	TFRC	1758
P30825	SLC7A1	High affinity cationic amino acid transporter 1	0.899609	2.25159	8	26.4224	26.4655	26.669	25.7947	25.3264	25.7369			amine transport;amino acid transport;carboxylic acid transport;cellular process;establishment of localization;ion transport;nitrogen compound transport;organic acid transport;organic substance transport;transmembrane transport;transport	active transmembrane transporter activity;amine transmembrane transporter activity;amino acid transmembrane transporter activity;antiporter activity;arginine transmembrane transporter activity;basic amino acid transmembrane transporter activity;carboxylic acid transmembrane transporter activity;L-amino acid transmembrane transporter activity;L-lysine transmembrane transporter activity;L-ornithine…	cell part;integral to membrane;integral to plasma membrane;intrinsic to membrane;intrinsic to plasma membrane;membrane;membrane part;plasma membrane;plasma membrane part	8	8	10	10	10	67.638	0	13.513	1034800000	95	2.25159	0.0385733	0.899609	5.4238	P30825;Q5JR49;P52569;P52569-3	P30825	SLC7A1	2217
P62314	SNRPD1	Small nuclear ribonucleoprotein Sm D1	0.901043	2.44415	7	29.9054	29.7712	29.9025	28.8783	28.7661	29.2316			biological regulation;cellular component assembly;cellular component assembly at cellular level;cellular component organization;cellular component organization at cellular level;cellular component organization or biogenesis;cellular component organization or biogenesis at cellular level;cellular macromolecular complex assembly;cellular macromolecular complex subunit organization;cellular macromol…	binding;nucleic acid binding;RNA binding	catalytic step 2 spliceosome;cell part;cytoplasmic part;cytosol;intracellular membrane-bounded organelle;intracellular organelle;intracellular organelle part;intracellular part;macromolecular complex;membrane-bounded organelle;methylosome;methyltransferase complex;nuclear part;nucleoplasm;nucleus;organelle;organelle part;pICln-Sm protein complex;protein complex;ribonucleoprotein complex;small nuc…	7	7	64.7	64.7	64.7	13.281	0	323.31	9296600000	307	2.44415	0.0330874	0.901043	6.1265	P62314;J3QLI9;J3QLR7	P62314;J3QLI9	SNRPD1	2699
O95167	NDUFA3	NADH dehydrogenase [ubiquinone] 1 alpha subcomplex subunit 3	0.910128	2.31109	3	26.9646	26.6717	26.7052	25.6756	25.8122	26.1232			cellular metabolic process;cellular process;electron transport chain;generation of precursor metabolites and energy;metabolic process;mitochondrial electron transport, NADH to ubiquinone;oxidation-reduction process;respiratory electron transport chain;small molecule metabolic process	catalytic activity;NADH dehydrogenase (quinone) activity;NADH dehydrogenase (ubiquinone) activity;NADH dehydrogenase activity;oxidoreductase activity;oxidoreductase activity, acting on NADH or NADPH;oxidoreductase activity, acting on NADH or NADPH, quinone or similar compound as acceptor	cell part;cytoplasmic part;integral to membrane;intracellular membrane-bounded organelle;intracellular organelle;intracellular organelle part;intracellular part;intrinsic to membrane;macromolecular complex;membrane;membrane part;membrane-bounded organelle;mitochondrial inner membrane;mitochondrial membrane;mitochondrial membrane part;mitochondrial part;mitochondrial respiratory chain complex I;mi…	3	3	32.1	32.1	32.1	9.2787	0	4.8762	3555300000	31	2.31109	0.0365843	0.910128	5.63346	O95167;A8MVM8;S4R3T6;A8MYJ8;H7C0D7;S4R3I5;F2Z2C6;H7C2R1	O95167;A8MVM8;S4R3T6;A8MYJ8	NDUFA3	1655
Q16572	SLC18A3	Vesicular acetylcholine transporter	0.910995	2.0597	4	26.0997	25.9645	26.2804	25.4564	25.2663	24.889			acetylcholine transport;amine transport;ammonium transmembrane transport;ammonium transport;biological regulation;cation transport;cell communication;cell-cell signaling;cellular process;establishment of localization;establishment of localization in cell;ion transmembrane transport;ion transport;neurotransmitter secretion;neurotransmitter transport;nitrogen compound transport;organic cation trans…	acetylcholine transmembrane transporter activity;active transmembrane transporter activity;amine transmembrane transporter activity;neurotransmitter transporter activity;substrate-specific transmembrane transporter activity;substrate-specific transporter activity;transmembrane transporter activity;transporter activity	cell part;clathrin coated vesicle membrane;clathrin sculpted acetylcholine transport vesicle membrane;coated vesicle membrane;cytoplasmic part;cytoplasmic vesicle membrane;cytoplasmic vesicle part;integral to membrane;integral to plasma membrane;intracellular organelle part;intracellular part;intrinsic to membrane;intrinsic to plasma membrane;membrane;membrane part;organelle membrane;organelle pa…	4	4	11.5	11.5	11.5	56.903	0	26.408	593470000	64	2.0597	0.0447379	0.910995	4.78935	Q16572	Q16572	SLC18A3	3228
P55039	DRG2	Developmentally-regulated GTP-binding protein 2	0.938011	2.05098	2	25.4162	25.0595	25.6983	24.3899	24.3805	24.5895			biological regulation;cellular process;cellular response to stimulus;regulation of biological process;regulation of cellular process;response to stimulus;signal transduction	binding;GTP binding;guanyl nucleotide binding;guanyl ribonucleotide binding;nucleotide binding;purine nucleotide binding;purine ribonucleoside triphosphate binding;purine ribonucleotide binding;ribonucleotide binding	cell part;cytoplasm;cytoplasmic part;intracellular membrane-bounded organelle;intracellular organelle;intracellular part;membrane;membrane-bounded organelle;mitochondrion;organelle	5	6	20.7	18.7	7	38.129	0	6.7022	526280000	30	2.05098	0.0444988	0.938011	4.76195	A8MZF9;P55039;J3QRI9;J3QR71;J3QLF3;J3QL90;J3KRL5;J3QKV7	A8MZF9;P55039;J3QRI9	DRG2	411
Q15269	PWP2	Periodic tryptophan protein 2 homolog	0.938754	2.02382	12	26.9816	26.9292	27.352	26.4362	25.929	26.0815			cellular component assembly;cellular component assembly at cellular level;cellular component organization;cellular component organization at cellular level;cellular component organization or biogenesis;cellular component organization or biogenesis at cellular level;cellular macromolecular complex assembly;cellular macromolecular complex subunit organization;cellular macromolecule metabolic proces…	binding;nucleic acid binding;RNA binding;snoRNA binding	cell part;cytoplasm;intracellular non-membrane-bounded organelle;intracellular organelle;intracellular organelle part;intracellular part;macromolecular complex;non-membrane-bounded organelle;nuclear part;nucleolar part;nucleolus;organelle;organelle part;preribosome;protein complex;Pwp2p-containing subcomplex of 90S preribosome;ribonucleoprotein complex;small-subunit processome	12	15	17.5	14.7	14.7	102.45	0	112.09	1695900000	126	2.02382	0.0443972	0.938754	4.67737	Q15269;A0A0B4J2E5;C9J544	Q15269;A0A0B4J2E5	PWP2	269
Q8WWQ0	PHIP	PH-interacting protein	0.9391	2.41627	13	26.6303	27.063	26.8064	25.9915	25.7093	25.9817			biological regulation;cell surface receptor linked signaling pathway;cellular component organization;cellular component organization at cellular level;cellular component organization or biogenesis;cellular component organization or biogenesis at cellular level;cellular process;cellular response to chemical stimulus;cellular response to endogenous stimulus;cellular response to hormone stimulus;cel…	binding;histone acetyl-lysine binding;histone binding;insulin receptor binding;protein binding;protein complex binding;receptor binding	cell part;extracellular membrane-bounded organelle;extracellular organelle;extracellular region part;extracellular vesicular exosome;intracellular membrane-bounded organelle;intracellular organelle;intracellular part;membrane-bounded organelle;membrane-bounded vesicle;nucleus;organelle;vesicle	14	14	10.4	10.4	9.9	206.69	0	19.601	2134400000	70	2.41627	0.0351509	0.9391	6.02031	Q8WWQ0;H0Y4A7;H0Y4R9;H0Y500;H0Y5I9;H0Y463	Q8WWQ0	PHIP	3882
Q8IZ81	ELMOD2	ELMO domain-containing protein 2	0.944861	2.65353	9	27.6364	27.4722	27.6781	26.5444	26.5176	26.8902			biological regulation;cellular component organization;cellular component organization or biogenesis;cellular membrane organization;cellular process;defense response;defense response to virus;endocytosis;establishment of localization;immune effector process;immune system process;membrane invagination;membrane organization;multi-organism process;phagocytosis;positive regulation of catalytic activit…	enzyme activator activity;enzyme regulator activity;GTPase activator activity;GTPase regulator activity;nucleoside-triphosphatase regulator activity	cell part;cytoskeleton;intracellular non-membrane-bounded organelle;intracellular organelle;intracellular part;membrane;non-membrane-bounded organelle;organelle	9	9	51.2	51.2	51.2	20.204	0	33.582	4038800000	143	2.65353	0.033035	0.944861	6.97592	D6RBS5;Q8IZ81;D6RHX2;V9GY58	D6RBS5;Q8IZ81;D6RHX2	ELMOD2	645
Q96P47	AGAP3	Arf-GAP with GTPase, ANK repeat and PH domain-containing protein 3	0.96975	2.08634	12	26.3187	26.4685	26.4465	25.4173	25.1192	25.7879			biological regulation;catabolic process;cellular catabolic process;cellular macromolecule catabolic process;cellular macromolecule metabolic process;cellular metabolic process;cellular process;cellular response to chemical stimulus;cellular response to oxidative stress;cellular response to reactive oxygen species;cellular response to stimulus;cellular response to stress;establishment of localizat…	binding;catalytic activity;cation binding;enzyme activator activity;enzyme regulator activity;GTP binding;GTPase activator activity;GTPase activity;GTPase regulator activity;guanyl nucleotide binding;guanyl ribonucleotide binding;hydrolase activity;hydrolase activity, acting on acid anhydrides;hydrolase activity, acting on acid anhydrides, in phosphorus-containing anhydrides;ion binding;metal ion…	cell part;cell periphery;cytoplasm;intracellular membrane-bounded organelle;intracellular organelle;intracellular part;membrane;membrane-bounded organelle;nucleus;organelle	12	12	16	16	16	97.95	0	41.82	835260000	134	2.08634	0.0438972	0.96975	4.87383	Q96P47-4;Q96P47-2;Q96P47;Q96P47-5;H0Y873;Q96P47-6;Q96P47-3;C9J975;E7EUN2;Q9UPQ3;Q9UPQ3-2;F5GXM9;A0A087X1U1;E7ESL9;Q9UPQ3-3;H7C4F1;A0A087X044;H7C5G0;H7C211;H7C4U6;C9J8Z2	Q96P47-4;Q96P47-2;Q96P47;Q96P47-5;H0Y873	AGAP3	4159
Q9H2V7	SPNS1	Protein spinster homolog 1	0.979138	2.90927	6	25.9697	26.298	26.1611	25.0459	25.2979	25.1476			biological regulation;cellular process;cellular response to stimulus;establishment of localization;locomotion;regulation of biological process;regulation of cellular process;response to stimulus;signal transduction;sphingolipid signaling pathway;transmembrane transport;transport	lipid transporter activity;sphingolipid transporter activity;substrate-specific transporter activity;transporter activity	cell part;cytoplasmic part;integral to membrane;intracellular organelle part;intracellular part;intrinsic to membrane;lysosomal membrane;membrane;membrane part;mitochondrial inner membrane;mitochondrial membrane;mitochondrial part;organelle;organelle inner membrane;organelle membrane;organelle part;vacuolar membrane;vacuolar part;vesicle	6	6	16.6	16.6	16.6	61.105	0	22.379	549720000	62	2.90927	0.0307253	0.979138	8.15202	H3BMF4;Q9H2V7-3;Q9H2V7-2;Q9H2V7;Q9H2V7-4;H3BR82;H3BPQ9;Q9H2V7-5;H3BPT8;H3BP14;H3BT44	H3BMF4;Q9H2V7-3;Q9H2V7-2;Q9H2V7;Q9H2V7-4;H3BR82;H3BPQ9;Q9H2V7-5	SPNS1	1070
Q93008	USP9X	Probable ubiquitin carboxyl-terminal hydrolase FAF-X	1.01304	2.64229	11	26.5769	26.8259	26.6865	25.9024	25.6861	25.4616			anatomical structure arrangement;anatomical structure development;axon extension;biological regulation;biosynthetic process;BMP signaling pathway;catabolic process;cell cycle phase;cell cycle process;cell division;cell growth;cell migration;cell motility;cell surface receptor linked signaling pathway;cellular biosynthetic process;cellular catabolic process;cellular component movement;cellular com…	binding;catalytic activity;co-SMAD binding;cysteine-type endopeptidase activity;cysteine-type peptidase activity;endopeptidase activity;hydrolase activity;peptidase activity;peptidase activity, acting on L-amino acid peptides;protein binding;SMAD binding;small conjugating protein-specific protease activity;ubiquitin-specific protease activity	apical part of cell;cell part;cell projection part;cytoplasm;cytoplasmic part;cytosol;growth cone;intracellular part;membrane;site of polarized growth	11	11	4.5	4.5	4.5	290.46	0	10.195	1037500000	75	2.64229	0.0333241	1.01304	6.92789	Q93008-1;Q93008;O00507-2;O00507	Q93008-1;Q93008	USP9X	3964
O96005	CLPTM1	Cleft lip and palate transmembrane protein 1	1.01386	2.19782	11	26.7982	26.666	27.2255	25.7884	25.7879	26.0718			biological regulation;cell differentiation;cellular developmental process;cellular process;developmental process;multicellular organismal development;multicellular organismal process;regulation of biological process;regulation of cell activation;regulation of cell differentiation;regulation of cellular process;regulation of developmental process;regulation of immune system process;regulation of l…		cell part;external side of plasma membrane;integral to membrane;integral to plasma membrane;intrinsic to membrane;intrinsic to plasma membrane;membrane;membrane part;plasma membrane part	11	11	18.5	18.5	18.5	76.096	0	54.734	843410000	114	2.19782	0.0389	1.01386	5.23974	O96005;O96005-4;O96005-3;K7EQQ1;K7EJ16;K7ERL5	O96005;O96005-4;O96005-3	CLPTM1	1725
O95297	MPZL1	Myelin protein zero-like protein 1	1.01412	2.94319	3	26.1651	25.9521	25.9577	24.9106	24.9117	25.2103			biological regulation;cell communication;cell surface receptor linked signaling pathway;cell-cell signaling;cellular process;cellular response to stimulus;enzyme linked receptor protein signaling pathway;regulation of biological process;regulation of cellular process;response to stimulus;signal transduction;signaling;transmembrane receptor protein tyrosine kinase signaling pathway	structural molecule activity	adherens junction;anchoring junction;cell junction;cell part;cell surface;cell-substrate adherens junction;cell-substrate junction;focal adhesion;integral to membrane;integral to plasma membrane;intrinsic to membrane;intrinsic to plasma membrane;membrane part;plasma membrane part	6	6	28.7	28.7	17.5	28.981	0	17	2227100000	75	2.94319	0.0329877	1.01412	8.32069	O95297-2;O95297;O95297-4;O95297-5	O95297-2;O95297;O95297-4	MPZL1	1668
Q8TED0	UTP15	U3 small nucleolar RNA-associated protein 15 homolog	1.0196	3.15565	12	26.5906	26.3235	26.4402	25.297	25.4415	25.557			biological regulation;cellular macromolecule metabolic process;cellular metabolic process;cellular nitrogen compound metabolic process;cellular process;macromolecule metabolic process;maturation of SSU-rRNA;maturation of SSU-rRNA from tricistronic rRNA transcript (SSU-rRNA, 5.8S rRNA, LSU-rRNA);metabolic process;ncRNA metabolic process;ncRNA processing;nitrogen compound metabolic process;nucleic …	binding;nucleic acid binding;RNA binding;snoRNA binding	cell junction;cell part;cytoplasm;intracellular membrane-bounded organelle;intracellular non-membrane-bounded organelle;intracellular organelle;intracellular organelle part;intracellular part;macromolecular complex;membrane-bounded organelle;non-membrane-bounded organelle;nuclear part;nucleolar part;nucleolus;nucleus;organelle;organelle part;preribosome;protein complex;ribonucleoprotein complex;s…	12	12	35.1	35.1	35.1	56.355	0	58.577	2677600000	118	3.15565	0.0355556	1.0196	9.45188	Q8TED0-3;Q8TED0;H0Y8P4;Q8TED0-2;D6RF65	Q8TED0-3;Q8TED0;H0Y8P4;Q8TED0-2	UTP15	3840
P05141	SLC25A5	ADP/ATP translocase 2;ADP/ATP translocase 2, N-terminally processed	1.02818	2.13906	6	32.3685	32.3417	32.4599	31.3748	31.0081	31.7028			adenine transport;biological regulation;cellular metabolic process;cellular process;chromosome segregation;energy derivation by oxidation of organic compounds;energy reserve metabolic process;establishment of localization;generation of precursor metabolites and energy;metabolic process;nitrogen compound transport;nucleobase transport;nucleobase-containing compound transport;oxidation-reduction pr…	adenine transmembrane transporter activity;binding;enzyme binding;nucleobase transmembrane transporter activity;nucleobase-containing compound transmembrane transporter activity;protein binding;purine base transmembrane transporter activity;substrate-specific transmembrane transporter activity;substrate-specific transporter activity;transmembrane transporter activity;transporter activity;ubiquiti…	cell part;cytoplasmic part;cytoskeletal part;extracellular membrane-bounded organelle;extracellular organelle;extracellular region part;extracellular vesicular exosome;integral to membrane;integral to plasma membrane;intracellular membrane-bounded organelle;intracellular non-membrane-bounded organelle;intracellular organelle;intracellular organelle part;intracellular part;intrinsic to membrane;in…	6	15	46.3	24.8	24.8	32.852	0	71.033	87019000000	509	2.13906	0.0427657	1.02818	5.0443	P05141;Q9H0C2	P05141	SLC25A5	1790
O75054	IGSF3	Immunoglobulin superfamily member 3	1.02988	2.29911	11	26.2039	25.8687	26.2161	25.0984	25.2996	24.801			anatomical structure development;developmental process;gland development;lacrimal gland development;organ development		cell part;cell surface;integral to membrane;intrinsic to membrane;membrane part	11	11	11.9	11.9	11.9	135.19	0	36.456	511400000	102	2.29911	0.0377875	1.02988	5.59072	O75054;O75054-2	O75054;O75054-2	IGSF3	1536
P60520	GABARAPL2	Gamma-aminobutyric acid receptor-associated protein-like 2	1.03255	3.04415	8	28.8161	28.567	28.5315	27.6362	27.7175	27.4633			autophagic vacuole assembly;autophagy;biological regulation;catabolic process;cell communication;cellular catabolic process;cellular component assembly;cellular component assembly at cellular level;cellular component organization;cellular component organization at cellular level;cellular component organization or biogenesis;cellular component organization or biogenesis at cellular level;cellular …	ATPase binding;beta-tubulin binding;binding;cytoskeletal protein binding;enzyme binding;GABA receptor binding;microtubule binding;protein binding;receptor binding;SNARE binding;tubulin binding	autophagic vacuole;autophagic vacuole membrane;cell part;cytoplasm;cytoplasmic part;cytoplasmic vesicle;cytosol;extrinsic to membrane;Golgi apparatus;Golgi apparatus part;Golgi membrane;intracellular;intracellular membrane-bounded organelle;intracellular organelle;intracellular organelle part;intracellular part;membrane;membrane part;membrane-bounded organelle;organelle;organelle membrane;organel…	10	10	72.6	72.6	63.2	13.667	0	100.61	12805000000	290	3.04415	0.0344516	1.03255	8.8417	P60520;H3BSM5;H3BQ50;H3BU36	P60520;H3BSM5	GABARAPL2	2618
Q99808	SLC29A1	Equilibrative nucleoside transporter 1	1.04002	2.06605	5	25.0103	25.2742	25.2413	23.7535	24.4276	24.2246			behavior;biological regulation;body fluid secretion;carbohydrate homeostasis;cellular chemical homeostasis;cellular glucose homeostasis;cellular homeostasis;cellular ion homeostasis;cellular metabolic process;cellular nitrogen compound metabolic process;cellular process;cellular response to carbohydrate stimulus;cellular response to chemical stimulus;cellular response to glucose stimulus;cellular…	nucleobase-containing compound transmembrane transporter activity;nucleoside transmembrane transporter activity;substrate-specific transmembrane transporter activity;substrate-specific transporter activity;transmembrane transporter activity;transporter activity	apical plasma membrane;basolateral plasma membrane;cell part;integral to membrane;integral to plasma membrane;intrinsic to membrane;intrinsic to plasma membrane;membrane;membrane part;plasma membrane;plasma membrane part	5	5	14.5	14.5	14.5	50.219	0	14.69	375910000	38	2.06605	0.0439902	1.04002	4.8094	Q99808;Q99808-2	Q99808;Q99808-2	SLC29A1	4244
Q9H0U3	MAGT1	Magnesium transporter protein 1	1.0717	2.49955	4	26.4176	26.2166	26.5523	25.1675	25.2049	25.5989			carbohydrate metabolic process;cation transport;cellular carbohydrate metabolic process;cellular macromolecule metabolic process;cellular metabolic process;cellular process;cellular protein metabolic process;cognition;divalent inorganic cation transport;divalent metal ion transport;establishment of localization;glycosylation;ion transport;macromolecule glycosylation;macromolecule metabolic proces…	cation transmembrane transporter activity;divalent inorganic cation transmembrane transporter activity;inorganic cation transmembrane transporter activity;ion transmembrane transporter activity;magnesium ion transmembrane transporter activity;metal ion transmembrane transporter activity;substrate-specific transmembrane transporter activity;substrate-specific transporter activity;transmembrane tra…	cell part;cytoplasmic part;endoplasmic reticulum part;integral to membrane;integral to plasma membrane;intracellular organelle part;intracellular part;intrinsic to membrane;intrinsic to plasma membrane;macromolecular complex;membrane;membrane part;oligosaccharyltransferase complex;organelle part;plasma membrane;plasma membrane part;protein complex	4	4	10.1	10.1	10.1	41.531	0.0006592	2.8538	556360000	39	2.49955	0.0354754	1.0717	6.34214	A0A087WU53;Q9H0U3;Q9H0U3-2	A0A087WU53;Q9H0U3;Q9H0U3-2	MAGT1	36
P12235	SLC25A4	ADP/ATP translocase 1	1.09058	2.00451	5	31.9984	32.0193	32.0994	30.9447	30.5448	31.3559			adenine transport;apoptotic mitochondrial changes;biological regulation;cellular component organization;cellular component organization at cellular level;cellular component organization or biogenesis;cellular component organization or biogenesis at cellular level;cellular metabolic process;cellular process;energy derivation by oxidation of organic compounds;energy reserve metabolic process;establ…	adenine transmembrane transporter activity;nucleobase transmembrane transporter activity;nucleobase-containing compound transmembrane transporter activity;purine base transmembrane transporter activity;substrate-specific transmembrane transporter activity;substrate-specific transporter activity;transmembrane transporter activity;transporter activity	cell part;cytoplasmic part;integral to membrane;integral to plasma membrane;intracellular membrane-bounded organelle;intracellular organelle;intracellular organelle part;intracellular part;intrinsic to membrane;intrinsic to plasma membrane;membrane;membrane part;membrane-bounded organelle;mitochondrial inner membrane;mitochondrial membrane;mitochondrial part;mitochondrion;nucleus;organelle;organe…	5	15	55.7	19.5	19.5	33.064	0	37.383	71632000000	509	2.00451	0.0444944	1.09058	4.61789	P12235;V9GYG0	P12235;V9GYG0	SLC25A4	1955
P15104	GLUL	Glutamine synthetase	1.09497	2.0381	6	25.8843	26.0776	25.9577	25.2329	24.4611	24.9406			amine biosynthetic process;amine catabolic process;amine metabolic process;biological regulation;biosynthetic process;carboxylic acid biosynthetic process;carboxylic acid catabolic process;carboxylic acid metabolic process;catabolic process;cell communication;cell proliferation;cell-cell signaling;cellular amine metabolic process;cellular amino acid biosynthetic process;cellular amino acid catabo…	acid-ammonia (or amide) ligase activity;adenyl nucleotide binding;adenyl ribonucleotide binding;amine binding;amino acid binding;ammonia ligase activity;ATP binding;binding;carbon-carbon lyase activity;carboxylic acid binding;carboxy-lyase activity;catalytic activity;cation binding;glutamate binding;glutamate decarboxylase activity;glutamate-ammonia ligase activity;identical protein binding;ion b…	axon part;axon terminus;cell part;cell projection part;cytoplasm;cytoplasmic part;cytosol;endoplasmic reticulum;extracellular membrane-bounded organelle;extracellular organelle;extracellular region part;extracellular vesicular exosome;intracellular membrane-bounded organelle;intracellular organelle;intracellular part;macromolecular complex;membrane-bounded organelle;membrane-bounded vesicle;mitoc…	6	6	19.6	19.6	19.6	42.064	0	8.3705	1308200000	59	2.0381	0.0448302	1.09497	4.72168	P15104;A0A087WYJ1	P15104	GLUL	1997
Q8IV08	PLD3	Phospholipase D3	1.09726	3.00724	13	29.1331	29.3274	29.2681	28.1712	27.9382	28.3275			biosynthetic process;catabolic process;cellular biosynthetic process;cellular lipid metabolic process;cellular metabolic process;cellular process;glycerolipid biosynthetic process;glycerolipid metabolic process;glycerophospholipid biosynthetic process;glycerophospholipid metabolic process;lipid biosynthetic process;lipid catabolic process;lipid metabolic process;metabolic process;organophosphate …	catalytic activity;hydrolase activity;hydrolase activity, acting on ester bonds;lipase activity;NAPE-specific phospholipase D activity;phospholipase activity;phospholipase D activity;phosphoric diester hydrolase activity;phosphoric ester hydrolase activity	cell part;cytoplasmic part;endoplasmic reticulum membrane;endoplasmic reticulum part;extracellular membrane-bounded organelle;extracellular organelle;extracellular region part;extracellular vesicular exosome;integral to membrane;intracellular organelle part;intracellular part;intrinsic to membrane;membrane;membrane part;membrane-bounded organelle;membrane-bounded vesicle;organelle;organelle membr…	13	13	31.6	31.6	31.6	54.705	0	107.1	6802900000	221	3.00724	0.0328235	1.09726	8.64787	Q8IV08;M0QZI4;M0R1F7;E2QRG1;M0R3G9;M0R2W7;M0R2E7;M0QY94;M0QX50;M0QX99;A0A0A0MS28	Q8IV08	PLD3	3641
Q5JSZ5	PRRC2B	Protein PRRC2B	1.10312	2.40935	6	24.8113	24.4335	24.1899	23.3203	23.3663	23.4387						6	6	3.9	3.9	3.9	242.96	0	10.354	321810000	30	2.40935	0.0352811	1.10312	5.99422	Q5JSZ5;Q5JSZ5-5;H0Y412	Q5JSZ5;Q5JSZ5-5;H0Y412	PRRC2B	3329
P30536	TSPO	Translocator protein	1.11013	2.79516	3	27.5383	27.1951	27.6192	26.2091	26.3927	26.4204			adrenal gland development;aging;anatomical structure development;anatomical structure morphogenesis;anion transport;apoptosis;axon regeneration;axonogenesis;behavior;behavioral response to pain;biological regulation;biosynthetic process;cell death;cell migration;cell motility;cell part morphogenesis;cell projection morphogenesis;cell projection organization;cell proliferation;cellular biosyntheti…	androgen binding;benzodiazepine receptor activity;binding;cholesterol binding;hormone binding;lipid binding;molecular transducer activity;neurotransmitter binding;neurotransmitter receptor activity;receptor activity;signal transducer activity;signaling receptor activity;steroid binding;sterol binding	cell part;cytoplasm;cytoplasmic part;extracellular membrane-bounded organelle;extracellular organelle;extracellular region part;extracellular vesicular exosome;integral to membrane;intracellular membrane-bounded organelle;intracellular organelle;intracellular organelle part;intracellular part;intrinsic to membrane;membrane;membrane part;membrane-bounded organelle;membrane-bounded vesicle;mitochon…	3	3	21.5	21.5	21.5	11.896	0.00047015	3.8219	1192500000	42	2.79516	0.0335357	1.11013	7.60704	B1AH87;P30536	B1AH87;P30536	TSPO	418
P04844	RPN2	Dolichyl-diphosphooligosaccharide--protein glycosyltransferase subunit 2	1.13775	2.69419	28	30.4248	30.3042	30.6586	29.245	29.168	29.5613			aging;biosynthetic process;carbohydrate metabolic process;cellular biosynthetic process;cellular carbohydrate metabolic process;cellular macromolecule biosynthetic process;cellular macromolecule metabolic process;cellular metabolic process;cellular process;cellular protein metabolic process;cotranslational protein targeting to membrane;developmental process;establishment of localization;establish…	binding;catalytic activity;ribonucleoprotein binding;ribosome binding;transferase activity;transferase activity, transferring glycosyl groups	autophagic vacuole membrane;cell part;cytoplasmic part;endoplasmic reticulum;endoplasmic reticulum membrane;endoplasmic reticulum part;integral to membrane;intracellular membrane-bounded organelle;intracellular organelle;intracellular organelle part;intracellular part;intrinsic to membrane;macromolecular complex;membrane;membrane part;membrane-bounded organelle;nucleus;oligosaccharyltransferase c…	28	28	70.9	70.9	70.9	67.723	0	323.31	28451000000	1042	2.69419	0.0357879	1.13775	7.15222	P04844-2;P04844;Q5JYR7;Q5JYR4;F2Z3K5;H0Y5M1;Q5JYR3	P04844-2;P04844	RPN2	1781
P61313	RPL15	60S ribosomal protein L15;Ribosomal protein L15	1.15361	2.6539	14	31.7557	31.7333	31.993	30.5587	30.5046	30.9579			biosynthetic process;catabolic process;cellular biosynthetic process;cellular catabolic process;cellular component disassembly;cellular component disassembly at cellular level;cellular component organization;cellular component organization at cellular level;cellular component organization or biogenesis;cellular component organization or biogenesis at cellular level;cellular macromolecular complex…	binding;nucleic acid binding;RNA binding;structural constituent of ribosome;structural molecule activity	cell part;cytoplasmic part;cytosol;cytosolic large ribosomal subunit;extracellular membrane-bounded organelle;extracellular organelle;extracellular region part;extracellular vesicular exosome;intracellular membrane-bounded organelle;intracellular non-membrane-bounded organelle;intracellular organelle;intracellular organelle part;intracellular part;large ribosomal subunit;macromolecular complex;me…	14	14	50.5	50.5	50.5	24.146	0	136.99	53961000000	619	2.6539	0.0332676	1.15361	6.97753	P61313;E7EQV9;E7ENU7;E7EX53;P61313-2;E7ERA2	P61313;E7EQV9;E7ENU7	RPL15	2655
Q9BSC4	NOL10	Nucleolar protein 10	1.16387	2.35214	14	26.3815	26.7962	26.7438	25.774	25.2628	25.3932					cell part;intracellular non-membrane-bounded organelle;intracellular organelle;intracellular organelle part;intracellular part;non-membrane-bounded organelle;nuclear part;nucleolus;organelle;organelle part	14	14	23.6	23.6	23.6	77.147	0	26.991	2417900000	68	2.35214	0.035254	1.16387	5.78193	Q9BSC4-4;Q9BSC4;Q9BSC4-2;H7C1Z3;Q9BSC4-3	Q9BSC4-4;Q9BSC4;Q9BSC4-2	NOL10	4295
Q9NTJ5	SACM1L	Phosphatidylinositide phosphatase SAC1	1.17185	2.97595	13	27.9943	27.9748	28.2943	26.9815	26.7352	27.0311			biosynthetic process;cellular biosynthetic process;cellular lipid metabolic process;cellular metabolic process;cellular process;dephosphorylation;glycerolipid biosynthetic process;glycerolipid metabolic process;glycerophospholipid biosynthetic process;glycerophospholipid metabolic process;lipid biosynthetic process;lipid metabolic process;lipid modification;metabolic process;organophosphate metab…	catalytic activity;hydrolase activity;hydrolase activity, acting on ester bonds;inositol or phosphatidylinositol phosphatase activity;lipid phosphatase activity;phosphatase activity;phosphatidylinositol bisphosphate phosphatase activity;phosphatidylinositol monophosphate phosphatase activity;phosphatidylinositol-3-phosphatase activity;phosphatidylinositol-4-phosphate phosphatase activity;phosphor…	alpha-amino-3-hydroxy-5-methyl-4-isoxazolepropionic acid selective glutamate receptor complex;cell part;cytoplasmic part;endoplasmic reticulum membrane;endoplasmic reticulum part;Golgi apparatus;Golgi apparatus part;Golgi membrane;integral to endoplasmic reticulum membrane;integral to membrane;integral to organelle membrane;intracellular membrane-bounded organelle;intracellular organelle;intracel…	20	20	43.4	43.4	28.6	66.966	0	127.33	2764800000	229	2.97595	0.0333699	1.17185	8.48658	Q9NTJ5;E9PGZ4;Q9NTJ5-2;F8WDN7;F8WCQ2;C9J3E3	Q9NTJ5;E9PGZ4;Q9NTJ5-2	SACM1L	4698
O75044	SRGAP2	SLIT-ROBO Rho GTPase-activating protein 2	1.17897	2.94887	2	23.3945	23.7359	23.823	22.4185	22.5789	22.4192			actin filament severing;actin filament-based process;anatomical structure development;anatomical structure morphogenesis;axon guidance;biological adhesion;biological regulation;cell adhesion;cell morphogenesis;cell morphogenesis involved in differentiation;cell part morphogenesis;cell projection assembly;cell projection morphogenesis;cell projection organization;cell-substrate adhesion;cellular c…	binding;enzyme activator activity;enzyme binding;enzyme regulator activity;GTPase activator activity;GTPase binding;GTPase regulator activity;identical protein binding;nucleoside-triphosphatase regulator activity;protein binding;protein dimerization activity;protein homodimerization activity;Rac GTPase binding;Ras GTPase binding;Rho GTPase binding;small GTPase binding	cell junction;cell part;cell projection;cell projection part;cytoplasm;cytoplasmic membrane-bounded vesicle;cytoplasmic part;cytoplasmic vesicle;cytoskeletal part;cytosol;dendritic spine head;endocytic vesicle;intracellular;intracellular membrane-bounded organelle;intracellular organelle;intracellular organelle part;intracellular part;lamellipodium;membrane;membrane-bounded organelle;membrane-bou…	3	3	2.7	2.7	1.8	120.74	0.00045055	3.217	204690000	8	2.94887	0.0326154	1.17897	8.34923	B7ZM87;A2RUF3;O75044;Q5VZB4;A0A075B7B5;A0A075B7E6	B7ZM87;A2RUF3;O75044;Q5VZB4;A0A075B7B5	SRGAP2	355
Q9NXE4	SMPD4	Sphingomyelin phosphodiesterase 4	1.18616	2.79891	6	25.9673	25.6492	25.7161	24.832	24.4386	24.5035			biosynthetic process;catabolic process;cellular biosynthetic process;cellular catabolic process;cellular lipid catabolic process;cellular lipid metabolic process;cellular metabolic process;cellular process;cellular response to chemical stimulus;cellular response to cytokine stimulus;cellular response to organic substance;cellular response to stimulus;cellular response to tumor necrosis factor;cer…	binding;catalytic activity;cation binding;hydrolase activity;hydrolase activity, acting on ester bonds;ion binding;lipase activity;metal ion binding;phospholipase activity;phosphoric diester hydrolase activity;phosphoric ester hydrolase activity;sphingomyelin phosphodiesterase activity;sphingomyelin phosphodiesterase D activity	cell part;cytoplasmic part;endoplasmic reticulum;endoplasmic reticulum membrane;endoplasmic reticulum part;Golgi apparatus;Golgi apparatus part;Golgi membrane;integral to membrane;intracellular membrane-bounded organelle;intracellular organelle;intracellular organelle part;intracellular part;intrinsic to membrane;membrane;membrane part;membrane-bounded organelle;organelle;organelle membrane;organ…	6	6	6.9	6.9	6.9	98.147	0	6.3288	434320000	52	2.79891	0.0337778	1.18616	7.62444	Q9NXE4-4;Q9NXE4;Q9NXE4-2;Q9NXE4-10;B1PBA3;H7BXF4;H7C1Q6;Q9NXE4-6;Q9NXE4-3;Q9NXE4-8;Q9NXE4-7;Q9NXE4-9;Q9NXE4-5;H7C0W5;H7C235;F2Z2W5;C9J647;F8WF03;H7C2E2;H7C2J2;F2Z2I0	Q9NXE4-4;Q9NXE4;Q9NXE4-2;Q9NXE4-10;B1PBA3;H7BXF4;H7C1Q6;Q9NXE4-6;Q9NXE4-3;Q9NXE4-8;Q9NXE4-7;Q9NXE4-9;Q9NXE4-5;H7C0W5	SMPD4	4766
Q9C0H2	TTYH3	Protein tweety homolog 3	1.20665	2.02698	7	27.9836	27.6649	28.1232	27.0778	26.7519	26.3221			anion transport;cellular process;chloride transport;establishment of localization;inorganic anion transport;ion transmembrane transport;ion transport;transmembrane transport;transport	anion channel activity;anion transmembrane transporter activity;channel activity;chloride channel activity;gated channel activity;intracellular calcium activated chloride channel activity;ion channel activity;ion gated channel activity;ion transmembrane transporter activity;passive transmembrane transporter activity;substrate-specific channel activity;substrate-specific transmembrane transporter …	cell part;chloride channel complex;extracellular membrane-bounded organelle;extracellular organelle;extracellular region part;extracellular vesicular exosome;ion channel complex;macromolecular complex;membrane;membrane part;membrane-bounded organelle;membrane-bounded vesicle;organelle;plasma membrane;protein complex;vesicle	7	7	18.1	18.1	18.1	54.139	0	66.456	2382900000	139	2.02698	0.0446032	1.20665	4.68714	Q9C0H2-2;Q9C0H2;Q9C0H2-4;Q9C0H2-3;H7C3T6	Q9C0H2-2;Q9C0H2;Q9C0H2-4;Q9C0H2-3	TTYH3	4429
O15126	SCAMP1	Secretory carrier-associated membrane protein 1	1.20929	2.61295	9	27.6385	27.2872	27.488	26.1564	26.0794	26.55			cellular component organization;cellular component organization or biogenesis;cellular membrane organization;cellular process;endocytosis;establishment of localization;establishment of localization in cell;establishment of protein localization;exocytosis;Golgi vesicle transport;intracellular transport;membrane invagination;membrane organization;post-Golgi vesicle-mediated transport;protein transp…		cell part;clathrin coated vesicle membrane;clathrin-coated vesicle;coated vesicle;coated vesicle membrane;cytoplasmic membrane-bounded vesicle;cytoplasmic part;cytoplasmic vesicle;cytoplasmic vesicle membrane;cytoplasmic vesicle part;endosomal part;endosome membrane;Golgi apparatus part;integral to membrane;intracellular membrane-bounded organelle;intracellular organelle;intracellular organelle p…	9	9	42.3	42.3	42.3	35.046	0	246.87	5876500000	148	2.61295	0.035085	1.20929	6.80379	A0A087WXB0;O15126;O15126-2;A0A087WTX8;A0A087WZA6;A0A087WU14	A0A087WXB0;O15126;O15126-2	SCAMP1	93
P49207	RPL34	60S ribosomal protein L34	1.21618	3.4985	8	30.0575	30.0484	30.1215	28.6683	28.8918	29.0188			biosynthetic process;catabolic process;cellular biosynthetic process;cellular catabolic process;cellular component disassembly;cellular component disassembly at cellular level;cellular component organization;cellular component organization at cellular level;cellular component organization or biogenesis;cellular component organization or biogenesis at cellular level;cellular macromolecular complex…	binding;nucleic acid binding;RNA binding;structural constituent of ribosome;structural molecule activity	cell part;cytoplasm;cytoplasmic part;cytosol;cytosolic large ribosomal subunit;extracellular membrane-bounded organelle;extracellular organelle;extracellular region part;extracellular vesicular exosome;intracellular non-membrane-bounded organelle;intracellular organelle;intracellular organelle part;intracellular part;large ribosomal subunit;macromolecular complex;membrane-bounded organelle;membra…	8	8	63.2	63.2	63.2	13.293	0	32.576	24264000000	183	3.4985	0.0496667	1.21618	11.5836	P49207	P49207	RPL34	2421
O15270	SPTLC2	Serine palmitoyltransferase 2	1.24835	2.25197	4	23.9633	24.1569	24.4887	22.6735	22.925	23.2654			alcohol biosynthetic process;alcohol metabolic process;amine metabolic process;biosynthetic process;cellular biosynthetic process;cellular lipid metabolic process;cellular metabolic process;cellular nitrogen compound biosynthetic process;cellular nitrogen compound metabolic process;cellular process;ceramide biosynthetic process;ceramide metabolic process;lipid biosynthetic process;lipid metabolic…	binding;C-acyltransferase activity;catalytic activity;cofactor binding;C-palmitoyltransferase activity;palmitoyltransferase activity;pyridoxal phosphate binding;serine C-palmitoyltransferase activity;transferase activity;transferase activity, transferring acyl groups;transferase activity, transferring acyl groups other than amino-acyl groups;vitamin B6 binding;vitamin binding	cell part;cytoplasmic part;endoplasmic reticulum membrane;endoplasmic reticulum palmitoyltransferase complex;endoplasmic reticulum part;integral to membrane;intracellular membrane-bounded organelle;intracellular organelle;intracellular organelle part;intracellular part;intrinsic to membrane;macromolecular complex;membrane;membrane part;membrane-bounded organelle;mitochondrion;organelle;organelle …	4	4	10.7	10.7	10.7	62.924	0	22.634	190890000	41	2.25197	0.0387023	1.24835	5.4251	O15270;H0YJV2	O15270;H0YJV2	SPTLC2	1390
P05026	ATP1B1	Sodium/potassium-transporting ATPase subunit beta-1	1.25375	3.50793	12	30.1072	30.0696	30.2325	28.9093	28.7052	29.0336			biological adhesion;biological regulation;blood coagulation;calcium ion homeostasis;calcium-mediated signaling;cardiac muscle contraction;cation homeostasis;cation transport;cell adhesion;cell migration;cell motility;cellular calcium ion homeostasis;cellular cation homeostasis;cellular chemical homeostasis;cellular component movement;cellular component organization;cellular component organization…	active transmembrane transporter activity;antigen binding;ATPase activator activity;ATPase activity;ATPase activity, coupled;ATPase activity, coupled to movement of substances;ATPase activity, coupled to transmembrane movement of ions;ATPase activity, coupled to transmembrane movement of ions, phosphorylative mechanism;ATPase activity, coupled to transmembrane movement of substances;ATPase bindin…	apical plasma membrane;basolateral plasma membrane;caveola;cell junction;cell part;cell-cell contact zone;cell-cell junction;extracellular membrane-bounded organelle;extracellular organelle;extracellular region part;extracellular vesicular exosome;intercalated disc;macromolecular complex;membrane;membrane part;membrane raft;membrane-bounded organelle;membrane-bounded vesicle;organelle;plasma memb…	12	12	48.8	48.8	48.8	35.061	0	323.31	24106000000	422	3.50793	0.0518261	1.25375	11.6482	P05026;P05026-2;V9GYR2	P05026;P05026-2;V9GYR2	ATP1B1	1785
P48454	PPP3CC	Serine/threonine-protein phosphatase 2B catalytic subunit gamma isoform;Serine/threonine-protein phosphatase	1.30011	2.36832	3	26.4783	26.3772	26.3715	24.6728	25.278	25.3758			apoptosis;cell death;cellular process;death;programmed cell death	binding;catalytic activity;cation binding;hydrolase activity;hydrolase activity, acting on ester bonds;ion binding;metal ion binding;phosphatase activity;phosphoprotein phosphatase activity;phosphoric ester hydrolase activity	cell part;cytoplasmic part;cytosol;extracellular membrane-bounded organelle;extracellular organelle;extracellular region part;extracellular vesicular exosome;intracellular part;membrane-bounded organelle;membrane-bounded vesicle;organelle;vesicle	3	5	10.2	6.4	6.4	57.073	0.0012815	2.4546	1035400000	53	2.36832	0.0338678	1.30011	5.84132	P48454-2;P48454;P48454-3;G3V111;H0YB02;H0YB04;H0YC26;E5RJH4	P48454-2;P48454;P48454-3;G3V111	PPP3CC	2406
Q9Y320	TMX2	Thioredoxin-related transmembrane protein 2	1.304	2.26702	6	26.2186	25.8224	25.8399	24.6191	24.3301	25.0197			biological regulation;cell redox homeostasis;cellular homeostasis;cellular process;homeostatic process;regulation of biological process;regulation of biological quality;regulation of cellular process		cell part;integral to membrane;intrinsic to membrane;membrane part	6	6	28.3	28.3	28.3	29.642	0	8.9447	1928800000	68	2.26702	0.0373878	1.304	5.47757	Q9Y320-2;Q9Y320	Q9Y320-2;Q9Y320	TMX2	5085
Q9UKR5	ERG28	Probable ergosterol biosynthetic protein 28	1.3047	2.40216	2	26.0632	25.6388	26.1504	24.4193	24.9325	24.5865			alcohol metabolic process;biosynthetic process;lipid biosynthetic process;lipid metabolic process;metabolic process;primary metabolic process;small molecule metabolic process;steroid biosynthetic process;steroid metabolic process;sterol biosynthetic process;sterol metabolic process		cell part;cytoplasmic membrane-bounded vesicle;cytoplasmic part;cytoplasmic vesicle;endoplasmic reticulum membrane;endoplasmic reticulum part;integral to membrane;intracellular membrane-bounded organelle;intracellular organelle;intracellular organelle part;intracellular part;intrinsic to membrane;membrane;membrane part;membrane-bounded organelle;membrane-bounded vesicle;organelle;organelle membra…	2	2	12.9	12.9	12.9	15.864	0	35.567	399540000	27	2.40216	0.0341786	1.3047	5.96717	Q9UKR5	Q9UKR5	C14orf1	4962
Q01968	OCRL	Inositol polyphosphate 5-phosphatase OCRL-1	1.34361	2.55145	3	23.249	23.4709	23.6809	22.14	21.8332	22.3967			anatomical structure formation involved in morphogenesis;biological regulation;biosynthetic process;cell projection assembly;cell projection organization;cellular biosynthetic process;cellular component assembly;cellular component assembly at cellular level;cellular component assembly involved in morphogenesis;cellular component organization;cellular component organization at cellular level;cellu…	binding;catalytic activity;enzyme activator activity;enzyme binding;enzyme regulator activity;GTPase activator activity;GTPase binding;GTPase regulator activity;hydrolase activity;hydrolase activity, acting on ester bonds;inositol or phosphatidylinositol phosphatase activity;inositol phosphate phosphatase activity;nucleoside-triphosphatase regulator activity;phosphatase activity;phosphatidylinosi…	cell part;cell projection;cilium;clathrin-coated vesicle;coated pit;coated vesicle;cytoplasm;cytoplasmic membrane-bounded vesicle;cytoplasmic part;cytoplasmic vesicle;cytoplasmic vesicle membrane;cytoplasmic vesicle part;cytosol;early endosome;early endosome membrane;endocytic vesicle membrane;endosomal part;endosome;endosome membrane;extracellular membrane-bounded organelle;extracellular organel…	3	3	3.7	3.7	3.7	103.23	0.00065516	2.7762	238590000	14	2.55145	0.0334911	1.34361	6.54998	Q01968-2;Q01968;E7ESY0;P32019-3;P32019-4;P32019-2;P32019	Q01968-2;Q01968	OCRL	2851
O75844	ZMPSTE24	CAAX prenyl protease 1 homolog	1.36437	2.95887	14	27.0685	26.8684	26.9651	25.6331	25.3263	25.8496			CAAX-box protein processing;catabolic process;cellular catabolic process;cellular component organization;cellular component organization or biogenesis;cellular macromolecule catabolic process;cellular macromolecule metabolic process;cellular membrane organization;cellular metabolic process;cellular process;macromolecule catabolic process;macromolecule metabolic process;membrane organization;metab…	binding;catalytic activity;cation binding;endopeptidase activity;exopeptidase activity;hydrolase activity;ion binding;metal ion binding;metalloendopeptidase activity;metalloexopeptidase activity;metallopeptidase activity;peptidase activity;peptidase activity, acting on L-amino acid peptides	cell part;cytoplasmic part;endoplasmic reticulum membrane;endoplasmic reticulum part;extracellular membrane-bounded organelle;extracellular organelle;extracellular region part;extracellular vesicular exosome;integral to membrane;intracellular organelle part;intracellular part;intrinsic to membrane;membrane;membrane part;membrane-bounded organelle;membrane-bounded vesicle;nuclear inner membrane;nu…	14	14	32.2	32.2	32.2	54.812	0	210.79	3791600000	154	2.95887	0.0316364	1.36437	8.39975	O75844	O75844	ZMPSTE24	1611
Q13501	SQSTM1	Sequestosome-1	1.38059	3.33815	6	26.5466	26.526	26.2661	24.9016	25.2307	25.0646			autophagy;biological regulation;catabolic process;cell communication;cell differentiation;cell surface receptor linked signaling pathway;cellular catabolic process;cellular component assembly;cellular component organization;cellular component organization or biogenesis;cellular developmental process;cellular macromolecule catabolic process;cellular macromolecule metabolic process;cellular metabol…	binding;catalytic activity;cation binding;enzyme binding;identical protein binding;ion binding;kinase activity;kinase binding;metal ion binding;phosphotransferase activity, alcohol group as acceptor;protein binding;protein domain specific binding;protein kinase activity;protein kinase binding;protein kinase C binding;protein serine/threonine kinase activity;receptor binding;receptor tyrosine kina…	aggresome;autophagic vacuole;cell part;cytoplasm;cytoplasmic mRNA processing body;cytoplasmic part;cytoplasmic vesicle;cytosol;endoplasmic reticulum;endosome;extracellular membrane-bounded organelle;extracellular organelle;extracellular region part;extracellular vesicular exosome;inclusion body;intracellular membrane-bounded organelle;intracellular non-membrane-bounded organelle;intracellular org…	6	6	23.8	23.8	23.8	41.013	0	41.454	1686000000	59	3.33815	0.0408182	1.38059	10.5357	E7EMC7;Q13501;Q13501-2;E9PFW8;E3W990;D6RBF1;C9J6J8;C9JRJ8	E7EMC7;Q13501;Q13501-2	SQSTM1	700
Q9UDW1	UQCR10	Cytochrome b-c1 complex subunit 9	1.38575	3.31538	2	26.2563	26.3622	26.4411	25.0586	24.7257	25.1181			cellular metabolic process;cellular process;electron transport chain;generation of precursor metabolites and energy;metabolic process;mitochondrial electron transport, ubiquinol to cytochrome c;oxidation-reduction process;respiratory electron transport chain;small molecule metabolic process	catalytic activity;cation transmembrane transporter activity;hydrogen ion transmembrane transporter activity;inorganic cation transmembrane transporter activity;ion transmembrane transporter activity;monovalent inorganic cation transmembrane transporter activity;oxidoreductase activity;oxidoreductase activity, acting on diphenols and related substances as donors;oxidoreductase activity, acting on…	cell part;cytoplasmic part;extracellular membrane-bounded organelle;extracellular organelle;extracellular region part;extracellular vesicular exosome;intracellular organelle part;intracellular part;macromolecular complex;membrane;membrane part;membrane-bounded organelle;membrane-bounded vesicle;mitochondrial inner membrane;mitochondrial membrane;mitochondrial membrane part;mitochondrial part;mito…	2	2	38.1	38.1	38.1	7.3084	0	129.85	434490000	40	3.31538	0.0382128	1.38575	10.3944	Q9UDW1;Q9NZY4;Q9UDW1-2	Q9UDW1;Q9NZY4;Q9UDW1-2	UQCR10	4874
Q9NX47	MARCHF5	E3 ubiquitin-protein ligase MARCH5	1.39431	2.13576	2	25.549	25.6956	25.9264	23.9889	24.1723	24.8268			biological regulation;cellular localization;cellular macromolecule localization;cellular macromolecule metabolic process;cellular metabolic process;cellular process;cellular protein localization;cellular protein metabolic process;localization;macromolecule localization;macromolecule metabolic process;macromolecule modification;metabolic process;negative regulation of biological process;negative r…	acid-amino acid ligase activity;binding;catalytic activity;cation binding;enzyme binding;GTPase binding;ion binding;ligase activity;ligase activity, forming carbon-nitrogen bonds;metal ion binding;protein binding;small conjugating protein ligase activity;transition metal ion binding;ubiquitin-protein ligase activity;zinc ion binding	cell part;cytoplasmic part;endoplasmic reticulum;endoplasmic reticulum membrane;endoplasmic reticulum part;integral to membrane;intracellular membrane-bounded organelle;intracellular organelle;intracellular organelle part;intracellular part;intrinsic to membrane;membrane;membrane part;membrane-bounded organelle;mitochondrial membrane;mitochondrial outer membrane;mitochondrial part;organelle;organ…	2	2	10.4	10.4	10.4	31.231	0	14.776	315450000	42	2.13576	0.0428295	1.39431	5.03349	Q9NX47	Q9NX47	2022-03-05	4760
P61619	SEC61A1	Protein transport protein Sec61 subunit alpha isoform 1	1.41212	2.05823	5	27.7892	27.9482	27.9269	26.2397	26.1337	27.0546			antigen processing and presentation;antigen processing and presentation of exogenous antigen;antigen processing and presentation of exogenous peptide antigen;antigen processing and presentation of exogenous peptide antigen via MHC class I;antigen processing and presentation of exogenous peptide antigen via MHC class I, TAP-dependent;antigen processing and presentation of peptide antigen;antigen p…	binding;ribonucleoprotein binding;ribosome binding	cell part;cytoplasmic part;cytosol;endoplasmic reticulum;endoplasmic reticulum part;integral to endoplasmic reticulum membrane;integral to membrane;integral to organelle membrane;intracellular membrane-bounded organelle;intracellular organelle;intracellular organelle part;intracellular part;intrinsic to endoplasmic reticulum membrane;intrinsic to membrane;intrinsic to organelle membrane;membrane;…	6	6	13.9	13.9	12	52.949	0	19.973	2218200000	144	2.05823	0.0446295	1.41212	4.78472	B4DR61;P61619;P61619-3;H7C1Q9;C9JXC6;H7C069;A6NK38;F2Z2C7;A6NIF9;C9JJV4	B4DR61;P61619;P61619-3	SEC61A1	455
O15228	GNPAT	Dihydroxyacetone phosphate acyltransferase	1.41872	2.67572	6	24.8201	25.3927	25.2031	23.9272	23.6747	23.5578			anatomical structure formation involved in morphogenesis;anatomical structure morphogenesis;biosynthetic process;carboxylic acid biosynthetic process;carboxylic acid metabolic process;cell junction assembly;cell junction organization;cell-cell junction assembly;cell-cell junction organization;cellular biosynthetic process;cellular component assembly;cellular component assembly at cellular level;c…	acetyltransferase activity;acyl-CoA thioesterase activity;binding;catalytic activity;CoA hydrolase activity;glycerone-phosphate O-acyltransferase activity;hydrolase activity;hydrolase activity, acting on ester bonds;O-acetyltransferase activity;O-acyltransferase activity;palmitoyl-CoA hydrolase activity;protein binding;receptor binding;thiolester hydrolase activity;transferase activity;transferas…	cell part;cytoplasmic part;intracellular membrane-bounded organelle;intracellular organelle;intracellular organelle lumen;intracellular organelle part;intracellular part;membrane;membrane-bounded organelle;membrane-enclosed lumen;microbody;microbody lumen;microbody membrane;microbody part;mitochondrion;organelle;organelle lumen;organelle membrane;organelle part;peroxisomal matrix;peroxisomal memb…	6	6	14.1	14.1	14.1	67.045	0	13.945	374670000	32	2.67572	0.0344818	1.41872	7.07165	Q5TBH8;O15228-2;O15228;Q5TBH6	Q5TBH8;O15228-2;O15228;Q5TBH6	GNPAT	1383
Q01650	SLC7A5	Large neutral amino acids transporter small subunit 1	1.42169	3.31432	4	26.4834	26.3791	26.7763	25.0037	25.2382	25.1318			amine metabolic process;amine transport;amino acid transmembrane transport;amino acid transport;anatomical structure development;aromatic amino acid transport;biological regulation;blood coagulation;branched-chain aliphatic amino acid transport;carboxylic acid metabolic process;carboxylic acid transport;cell differentiation;cell migration;cell motility;cellular amine metabolic process;cellular am…	active transmembrane transporter activity;amine transmembrane transporter activity;amino acid transmembrane transporter activity;antigen binding;antiporter activity;aromatic amino acid transmembrane transporter activity;binding;carboxylic acid transmembrane transporter activity;L-amino acid transmembrane transporter activity;L-leucine transmembrane transporter activity;L-phenylalanine transmembra…	apical plasma membrane;cell part;cytoplasm;cytoplasmic part;cytosol;extracellular membrane-bounded organelle;extracellular organelle;extracellular region part;extracellular vesicular exosome;integral to membrane;integral to plasma membrane;intracellular membrane-bounded organelle;intracellular non-membrane-bounded organelle;intracellular organelle;intracellular organelle part;intracellular part;i…	4	4	9.9	9.9	9.9	55.01	0	7.369	1087100000	52	3.31432	0.0374167	1.42169	10.3879	Q01650;H0YJ95;A0A0C4DGL4;G3V4Z6;Q9UM01;Q92536	Q01650	SLC7A5	2845
Q9H1C7	CYSTM1	Cysteine-rich and transmembrane domain-containing protein 1	1.42308	2.96637	1	23.9525	23.5473	24.0008	22.5491	22.4355	22.2468					cell part;extracellular membrane-bounded organelle;extracellular organelle;extracellular region part;extracellular vesicular exosome;integral to membrane;intrinsic to membrane;membrane part;membrane-bounded organelle;membrane-bounded vesicle;organelle;vesicle	1	1	10.3	10.3	10.3	10.631	0.0031243	2.125	78709000	17	2.96637	0.0320526	1.42308	8.43777	Q9H1C7	Q9H1C7	CYSTM1	4475
Q969G6	RFK	Riboflavin kinase	1.45023	3.5767	2	23.5645	23.4565	23.5463	22.1542	22.2169	21.8455			apoptosis;biological regulation;biosynthetic process;cell death;cellular biosynthetic process;cellular metabolic process;cellular nitrogen compound biosynthetic process;cellular nitrogen compound metabolic process;cellular process;coenzyme biosynthetic process;coenzyme metabolic process;cofactor biosynthetic process;cofactor metabolic process;death;flavin-containing compound biosynthetic process;…	adenyl nucleotide binding;adenyl ribonucleotide binding;ATP binding;binding;catalytic activity;cation binding;ion binding;kinase activity;metal ion binding;nucleotide binding;phosphotransferase activity, alcohol group as acceptor;purine nucleotide binding;purine ribonucleoside triphosphate binding;purine ribonucleotide binding;riboflavin kinase activity;ribonucleotide binding;transferase activity…	cell part;cytoplasm;cytoplasmic part;cytosol;intracellular membrane-bounded organelle;intracellular organelle;intracellular part;membrane-bounded organelle;mitochondrion;organelle	2	2	18.7	18.7	18.7	17.623	0	224.61	267510000	22	3.5767	0.0494	1.45023	12.1299	Q969G6	Q969G6	RFK	3973
Q6UWE0	LRSAM1	E3 ubiquitin-protein ligase LRSAM1	1.51357	2.15191	4	26.3714	25.9308	26.149	24.5954	25.1221	24.1929			biological regulation;catabolic process;cellular component organization;cellular component organization or biogenesis;cellular macromolecule metabolic process;cellular membrane organization;cellular metabolic process;cellular process;cellular protein metabolic process;endocytosis;establishment of localization;macromolecule catabolic process;macromolecule metabolic process;macromolecule modificati…	acid-amino acid ligase activity;binding;catalytic activity;cation binding;ion binding;ligase activity;ligase activity, forming carbon-nitrogen bonds;metal ion binding;small conjugating protein ligase activity;transition metal ion binding;ubiquitin-protein ligase activity;zinc ion binding	cell part;cytoplasm;extracellular region;intracellular part;membrane	4	4	5.5	5.5	5.5	83.593	0.00086881	2.6618	1201300000	30	2.15191	0.0421977	1.51357	5.08656	Q6UWE0;Q6UWE0-2;Q6UWE0-3	Q6UWE0;Q6UWE0-2;Q6UWE0-3	LRSAM1	3489
Q9BXH1	BBC3	Bcl-2-binding component 3	1.52794	2.08852	3	24.8034	24.673	24.6421	23.6309	23.3166	22.5872			activation of caspase activity;apoptosis;apoptosis in response to endoplasmic reticulum stress;apoptotic mitochondrial changes;biological regulation;calcium ion homeostasis;calcium ion transport;calcium ion transport into cytosol;cation homeostasis;cation transport;cell death;cellular calcium ion homeostasis;cellular cation homeostasis;cellular chemical homeostasis;cellular component organization…		cell part;cytoplasmic part;cytosol;intracellular membrane-bounded organelle;intracellular organelle;intracellular organelle part;intracellular part;membrane;membrane-bounded organelle;mitochondrial membrane;mitochondrial outer membrane;mitochondrial part;mitochondrion;organelle;organelle membrane;organelle outer membrane;organelle part;outer membrane	3	3	16.6	16.6	16.6	20.532	0	5.1622	154990000	14	2.08852	0.0440103	1.52794	4.88079	Q9BXH1;Q9BXH1-2	Q9BXH1;Q9BXH1-2	BBC3	4381
Q9HC07	TMEM165	Transmembrane protein 165	1.53247	3.36053	2	25.2099	24.7762	24.9961	23.5244	23.3214	23.5388			biological regulation;calcium ion homeostasis;calcium ion transport;carbohydrate metabolic process;cation homeostasis;cation transport;cellular calcium ion homeostasis;cellular carbohydrate metabolic process;cellular cation homeostasis;cellular chemical homeostasis;cellular divalent inorganic cation homeostasis;cellular homeostasis;cellular ion homeostasis;cellular macromolecule metabolic process…		cell part;cytoplasmic part;early endosome membrane;endosomal part;endosome membrane;Golgi apparatus;Golgi apparatus part;Golgi membrane;integral to membrane;intracellular membrane-bounded organelle;intracellular organelle;intracellular organelle part;intracellular part;intrinsic to membrane;late endosome membrane;lysosomal membrane;membrane;membrane part;membrane-bounded organelle;organelle;organ…	2	2	11.4	11.4	11.4	34.905	0	12.31	316160000	29	3.36053	0.0428718	1.53247	10.6764	Q9HC07;V9GYC8;V9GY93;Q9HC07-2	Q9HC07;V9GYC8;V9GY93;Q9HC07-2	TMEM165	4594
P05023	ATP1A1	Sodium/potassium-transporting ATPase subunit alpha-1	1.54426	2.48498	21	29.4982	29.5764	29.933	28.3074	27.7136	28.3538			biological regulation;cardiac muscle contraction;cation homeostasis;cation transport;cellular cation homeostasis;cellular chemical homeostasis;cellular homeostasis;cellular ion homeostasis;cellular metal ion homeostasis;cellular monovalent inorganic cation homeostasis;cellular potassium ion homeostasis;cellular potassium ion transport;cellular process;cellular response to abiotic stimulus;cellula…	active transmembrane transporter activity;adenyl nucleotide binding;adenyl ribonucleotide binding;ADP binding;alkali metal ion binding;ATP binding;ATPase activity;ATPase activity, coupled;ATPase activity, coupled to movement of substances;ATPase activity, coupled to transmembrane movement of ions;ATPase activity, coupled to transmembrane movement of ions, phosphorylative mechanism;ATPase activity…	apical plasma membrane;basolateral plasma membrane;caveola;cell part;cytoplasmic membrane-bounded vesicle;cytoplasmic part;cytoplasmic vesicle;endoplasmic reticulum;endosome;extracellular membrane-bounded organelle;extracellular organelle;extracellular region part;extracellular vesicular exosome;Golgi apparatus;integral to membrane;intracellular membrane-bounded organelle;intracellular organelle;…	22	36	42.3	25.3	24.3	113	0	292.6	14581000000	630	2.48498	0.0345319	1.54426	6.28482	P05023-4;P05023;P05023-3;P05023-2;Q5TC02;Q5TC01;Q5TC05	P05023-4;P05023;P05023-3;P05023-2	ATP1A1	1784
O43760	SYNGR2	Synaptogyrin-2	1.55198	2.02865	3	26.4303	25.978	27.0082	24.6337	25.0643	25.0625			establishment of localization;establishment of localization in cell;establishment of protein localization;intracellular protein transport;intracellular transport;protein targeting;protein transport;transport		cell part;clathrin coated vesicle membrane;coated vesicle membrane;cytoplasmic part;cytoplasmic vesicle membrane;cytoplasmic vesicle part;extracellular membrane-bounded organelle;extracellular organelle;extracellular region part;extracellular vesicular exosome;integral to membrane;intracellular organelle part;intracellular part;intrinsic to membrane;membrane;membrane part;membrane-bounded organel…	3	3	12.5	12.5	12.5	24.81	0	4.8331	463410000	41	2.02865	0.0449159	1.55198	4.69231	O43760;O43760-2;K7ELD9;K7ENG9;K7ELS8;K7EJ35	O43760;O43760-2;K7ELD9;K7ENG9;K7ELS8	SYNGR2	1465
O43761	SYNGR3	Synaptogyrin-3	1.58099	2.20197	3	25.9429	25.4084	26.4023	24.5142	24.2736	24.2228			anatomical structure development;biological regulation;developmental process;positive regulation of biological process;positive regulation of molecular function;positive regulation of transport;positive regulation of transporter activity;regulation of biological process;regulation of localization;regulation of molecular function;regulation of transport;regulation of transporter activity;substanti…		cell junction;cell part;clathrin coated vesicle membrane;clathrin-coated vesicle;coated vesicle;coated vesicle membrane;cytoplasmic membrane-bounded vesicle;cytoplasmic part;cytoplasmic vesicle;cytoplasmic vesicle membrane;cytoplasmic vesicle part;integral to membrane;intracellular membrane-bounded organelle;intracellular organelle;intracellular organelle part;intracellular part;intrinsic to memb…	3	3	15.3	15.3	15.3	24.555	0	18.836	304980000	45	2.20197	0.0390219	1.58099	5.25376	O43761;Q96L30;H3BNA6	O43761	SYNGR3	1466
P60033	CD81	Tetraspanin;CD81 antigen	1.61082	3.5921	4	26.7905	26.6269	26.8392	25.1266	24.9502	25.3473			activation of MAPK activity;biological regulation;biosynthetic process;cell proliferation;cellular biosynthetic process;cellular lipid metabolic process;cellular macromolecule metabolic process;cellular metabolic process;cellular process;cellular protein metabolic process;entry into cell of other organism involved in symbiotic interaction;entry into host;entry into host cell;entry into other orga…	antigen binding;binding;MHC class II protein complex binding;MHC protein complex binding	adherens junction;anchoring junction;cell junction;cell part;cell-substrate adherens junction;cell-substrate junction;extracellular membrane-bounded organelle;extracellular organelle;extracellular region part;extracellular vesicular exosome;focal adhesion;immunological synapse;integral to membrane;integral to plasma membrane;intrinsic to membrane;intrinsic to plasma membrane;membrane;membrane par…	4	4	40.6	40.6	40.6	17.963	0	323.31	2790300000	85	3.5921	0.052	1.61082	12.2403	E9PJK1;E9PRJ8;H0YDL9;H0YDJ9;E9PIF1;A6NMH8;P60033;E9PM31;H0YEE2	E9PJK1;E9PRJ8;H0YDL9;H0YDJ9;E9PIF1;A6NMH8;P60033	CD81	386
Q9UI14	RABAC1	Prenylated Rab acceptor protein 1	1.6638	2.97015	4	25.5329	25.2729	25.7748	23.6442	23.8415	24.1036				binding;identical protein binding;protein binding	cell junction;cell part;clathrin-coated vesicle;coated vesicle;cytoplasmic membrane-bounded vesicle;cytoplasmic part;cytoplasmic vesicle;Golgi apparatus;integral to membrane;intracellular membrane-bounded organelle;intracellular organelle;intracellular part;intrinsic to membrane;membrane;membrane part;membrane-bounded organelle;membrane-bounded vesicle;organelle;plasma membrane;synapse part;synap…	4	4	29.8	29.8	29.8	17.056	0	5.4977	298350000	33	2.97015	0.0329189	1.6638	8.45699	M0R3D4;Q9UI14;M0R1H9;M0QXH1	M0R3D4;Q9UI14;M0R1H9;M0QXH1	RABAC1	1263
Q86TG7	PEG10	Retrotransposon-derived protein PEG10	1.69534	3.45813	5	27.702	27.6447	27.5819	25.9169	25.7117	26.214			anatomical structure development;apoptosis;biological regulation;cell death;cell differentiation;cellular developmental process;cellular process;death;developmental process;negative regulation of biological process;negative regulation of cell communication;negative regulation of cellular process;negative regulation of response to stimulus;negative regulation of signal transduction;negative regula…	binding;cation binding;DNA binding;ion binding;metal ion binding;nucleic acid binding;transition metal ion binding;zinc ion binding	cell part;cytoplasm;intracellular membrane-bounded organelle;intracellular organelle;intracellular part;membrane-bounded organelle;nucleus;organelle	5	5	16	16	16	45.073	0	138.11	2290400000	89	3.45813	0.0425714	1.69534	11.3108	B4DSP0;A0A087WX23;A0A087WZG9;A0A087WXK2;A0A087WUL4;Q86TG7-2;Q86TG7	B4DSP0;A0A087WX23;A0A087WZG9;A0A087WXK2;A0A087WUL4;Q86TG7-2;Q86TG7	PEG10	91
P09619	PDGFRB	Platelet-derived growth factor receptor beta	1.6991	4.45133	7	25.223	25.2501	25.4653	23.6492	23.5446	23.6471			actin cytoskeleton organization;actin filament-based process;actomyosin structure organization;adrenal gland development;amine metabolic process;aminoglycan biosynthetic process;aminoglycan metabolic process;anatomical structure development;anatomical structure formation involved in morphogenesis;anatomical structure homeostasis;anatomical structure morphogenesis;aorta morphogenesis;artery morpho…	adenyl nucleotide binding;adenyl ribonucleotide binding;ATP binding;binding;catalytic activity;enzyme binding;G-protein coupled receptor activity;growth factor binding;growth factor receptor binding;kinase activity;kinase binding;molecular transducer activity;nucleotide binding;phosphotransferase activity, alcohol group as acceptor;platelet activating factor receptor activity;platelet-derived gro…	adherens junction;anchoring junction;apical plasma membrane;cell junction;cell part;cell surface;cell-substrate adherens junction;cell-substrate junction;cytoplasm;cytoplasmic membrane-bounded vesicle;cytoplasmic part;cytoplasmic vesicle;extracellular membrane-bounded organelle;extracellular organelle;extracellular region part;extracellular vesicular exosome;focal adhesion;integral to membrane;in…	7	7	9	9	9	123.97	0	7.0068	285000000	25	4.45133	0.0786667	1.6991	20.2118	P09619;P09619-2;E5RJ14;E5RH16;E5RII0	P09619	PDGFRB	1888
P61803	DAD1	Dolichyl-diphosphooligosaccharide--protein glycosyltransferase subunit DAD1	1.70345	2.39299	5	28.7278	28.4456	28.9274	26.7217	26.7712	27.4976			anatomical structure development;apoptosis;biological regulation;blastocyst development;carbohydrate metabolic process;cell death;cellular carbohydrate metabolic process;cellular macromolecule metabolic process;cellular metabolic process;cellular process;cellular protein metabolic process;death;developmental process;glycosylation;macromolecule glycosylation;macromolecule metabolic process;macromo…	catalytic activity;dolichyl-diphosphooligosaccharide-protein glycotransferase activity;oligosaccharyl transferase activity;transferase activity;transferase activity, transferring glycosyl groups;transferase activity, transferring hexosyl groups	cell part;cytoplasmic part;endoplasmic reticulum membrane;endoplasmic reticulum part;extracellular membrane-bounded organelle;extracellular organelle;extracellular region part;extracellular vesicular exosome;integral to membrane;intracellular organelle part;intracellular part;intrinsic to membrane;macromolecular complex;membrane;membrane part;membrane-bounded organelle;membrane-bounded vesicle;ol…	5	5	49.4	49.4	49.4	9.5541	0	69.317	2357100000	104	2.39299	0.035	1.70345	5.93285	F5GXX5;P61803;F5H895;A0A0B4J239	F5GXX5;P61803;F5H895;A0A0B4J239	DAD1	853
P11166	SLC2A1	Solute carrier family 2, facilitated glucose transporter member 1	1.70999	2.89464	6	28.366	28.4654	28.6384	26.8881	26.3994	27.0524			biological regulation;biosynthetic process;carbohydrate biosynthetic process;carbohydrate metabolic process;carbohydrate transmembrane transport;carbohydrate transport;carboxylic acid metabolic process;cation transport;cell communication;cellular biosynthetic process;cellular carbohydrate biosynthetic process;cellular carbohydrate metabolic process;cellular component assembly;cellular component o…	active transmembrane transporter activity;binding;carbohydrate transmembrane transporter activity;cation transmembrane transporter activity;cation:sugar symporter activity;dehydroascorbic acid transporter activity;D-glucose transmembrane transporter activity;glucose transmembrane transporter activity;hexose transmembrane transporter activity;identical protein binding;ion transmembrane transporter…	basolateral plasma membrane;blood microparticle;caveola;cell cortex part;cell junction;cell part;cell-cell junction;cortical actin cytoskeleton;cortical cytoskeleton;cytoplasmic membrane-bounded vesicle;cytoplasmic part;cytoplasmic vesicle;cytoskeletal part;cytoskeleton;cytosol;extracellular membrane-bounded organelle;extracellular organelle;extracellular region part;extracellular vesicular exoso…	6	6	12	12	12	54.083	0	301.84	7378900000	172	2.89464	0.0335484	1.70999	8.08022	P11166	P11166	SLC2A1	1929
P46977	STT3A	Dolichyl-diphosphooligosaccharide--protein glycosyltransferase subunit STT3A	1.71693	2.34801	16	29.0477	28.9728	29.4027	27.5552	26.911	27.8061			carbohydrate metabolic process;cellular carbohydrate metabolic process;cellular macromolecule metabolic process;cellular metabolic process;cellular process;cellular protein metabolic process;co-translational protein modification;glycosylation;macromolecule glycosylation;macromolecule metabolic process;macromolecule modification;metabolic process;peptidyl-amino acid modification;peptidyl-asparagin…	catalytic activity;dolichyl-diphosphooligosaccharide-protein glycotransferase activity;oligosaccharyl transferase activity;transferase activity;transferase activity, transferring glycosyl groups;transferase activity, transferring hexosyl groups	cell part;cytoplasmic part;endoplasmic reticulum membrane;endoplasmic reticulum part;integral to membrane;intracellular organelle part;intracellular part;intrinsic to membrane;macromolecular complex;membrane;membrane part;oligosaccharyltransferase complex;organelle membrane;organelle part;protein complex	16	16	24.3	24.3	24.3	80.529	0	43.972	5693700000	263	2.34801	0.0349764	1.71693	5.76685	P46977;P46977-2;A0A0C4DH80;E9PN73;E9PI32;H0YET6	P46977;P46977-2	STT3A	2388
P11717	IGF2R	Cation-independent mannose-6-phosphate receptor	1.72599	2.07984	9	25.16	26.2424	26.0756	24.2887	23.891	24.1203			anatomical structure development;anatomical structure morphogenesis;biological regulation;cell surface receptor linked signaling pathway;cellular component organization;cellular component organization or biogenesis;cellular membrane organization;cellular process;cellular response to stimulus;developmental process;endocytosis;enzyme linked receptor protein signaling pathway;establishment of locali…	binding;carbohydrate binding;carboxylic acid binding;catalytic activity;glycoprotein binding;G-protein coupled receptor activity;identical protein binding;insulin-like growth factor-activated receptor activity;isoprenoid binding;kinase activity;lipid binding;mannose binding;molecular transducer activity;monocarboxylic acid binding;monosaccharide binding;phosphoprotein binding;phosphotransferase a…	adherens junction;anchoring junction;cell junction;cell part;cell surface;cell-substrate adherens junction;cell-substrate junction;clathrin coat;clathrin-coated vesicle;coated vesicle;cytoplasmic membrane-bounded vesicle;cytoplasmic part;cytoplasmic vesicle;early endosome;endocytic vesicle;endosome;extracellular membrane-bounded organelle;extracellular organelle;extracellular region part;extracel…	9	9	4	4	4	274.37	0	19.883	1131900000	34	2.07984	0.0446785	1.72599	4.85312	P11717;S4R328	P11717	IGF2R	1947
P53985	SLC16A1	Monocarboxylate transporter 1	1.74626	2.03922	7	27.7794	27.5458	27.8351	26.0429	25.3208	26.5579			anion transport;behavioral response to nutrient;biological regulation;blood coagulation;carbohydrate homeostasis;carboxylic acid metabolic process;carboxylic acid transport;cell migration;cell motility;cellular component movement;cellular component organization;cellular component organization at cellular level;cellular component organization or biogenesis;cellular component organization or biogen…	active transmembrane transporter activity;carboxylic acid transmembrane transporter activity;lactate transmembrane transporter activity;mevalonate transmembrane transporter activity;monocarboxylic acid transmembrane transporter activity;organic acid transmembrane transporter activity;secondary active monocarboxylate transmembrane transporter activity;secondary active transmembrane transporter act…	cell part;centrosome;cytoplasmic part;cytoskeletal part;extracellular membrane-bounded organelle;extracellular organelle;extracellular region part;extracellular vesicular exosome;integral to membrane;integral to plasma membrane;intracellular membrane-bounded organelle;intracellular non-membrane-bounded organelle;intracellular organelle;intracellular organelle part;intracellular part;intrinsic to …	7	7	10.2	10.2	10.2	53.944	0	76.337	5208900000	100	2.03922	0.0449362	1.74626	4.7252	P53985;Q5T8R5;Q5T8R3;P53985-2;Q5T8R4	P53985;Q5T8R5	SLC16A1	2552
Q15043	SLC39A14	Zinc transporter ZIP14	1.75636	2.1267	2	26.2446	26.1449	25.3401	23.7501	24.3151	24.3953			biological regulation;cation homeostasis;cation transport;cellular cation homeostasis;cellular chemical homeostasis;cellular divalent inorganic cation homeostasis;cellular homeostasis;cellular ion homeostasis;cellular process;cellular zinc ion homeostasis;chemical homeostasis;divalent inorganic cation homeostasis;divalent inorganic cation transport;divalent metal ion transport;establishment of lo…	cation transmembrane transporter activity;divalent inorganic cation transmembrane transporter activity;ferrous iron transmembrane transporter activity;inorganic cation transmembrane transporter activity;ion transmembrane transporter activity;iron ion transmembrane transporter activity;metal ion transmembrane transporter activity;substrate-specific transmembrane transporter activity;substrate-spec…	cell part;cell projection;cytoplasmic part;endoplasmic reticulum;Golgi apparatus;integral to membrane;integral to plasma membrane;intracellular membrane-bounded organelle;intracellular organelle;intracellular part;intrinsic to membrane;intrinsic to plasma membrane;lamellipodium;membrane;membrane part;membrane-bounded organelle;organelle;plasma membrane;plasma membrane part	2	2	20.6	20.6	20.6	17	0	31.021	354490000	50	2.1267	0.0429213	1.75636	5.00394	E5RIP4;Q15043-2;Q15043-3;Q15043;E5RFZ8;E5RGA7;E5RJ40;E5RJG5	E5RIP4;Q15043-2;Q15043-3;Q15043;E5RFZ8;E5RGA7;E5RJ40;E5RJG5	SLC39A14	692
P00414	MT-CO3	Cytochrome c oxidase subunit 3	1.78041	2.60015	2	26.738	26.6266	26.1821	24.805	24.356	25.0446			aerobic electron transport chain;aerobic respiration;biosynthetic process;cellular biosynthetic process;cellular component assembly;cellular component assembly at cellular level;cellular component organization;cellular component organization at cellular level;cellular component organization or biogenesis;cellular component organization or biogenesis at cellular level;cellular macromolecular compl…	catalytic activity;cation transmembrane transporter activity;cytochrome-c oxidase activity;heme-copper terminal oxidase activity;hydrogen ion transmembrane transporter activity;inorganic cation transmembrane transporter activity;ion transmembrane transporter activity;monovalent inorganic cation transmembrane transporter activity;oxidoreductase activity;oxidoreductase activity, acting on a heme gr…	cell part;cytoplasmic part;integral to membrane;intracellular organelle part;intracellular part;intrinsic to membrane;macromolecular complex;membrane;membrane part;mitochondrial inner membrane;mitochondrial membrane;mitochondrial part;organelle inner membrane;organelle membrane;organelle part;protein complex;respiratory chain complex IV	2	2	9.6	9.6	9.6	29.95	0.00066607	3.0162	623700000	13	2.60015	0.0341911	1.78041	6.75031	P00414	P00414	MT-CO3	1739
Q15392	DHCR24	Delta(24)-sterol reductase	1.80377	2.37824	8	25.944	25.8716	26.316	24.3994	23.7059	24.615			alcohol metabolic process;amyloid precursor protein catabolic process;amyloid precursor protein metabolic process;anatomical structure development;apoptosis;biological regulation;biosynthetic process;catabolic process;cell cycle arrest;cell cycle process;cell death;cellular component organization;cellular component organization or biogenesis;cellular macromolecule metabolic process;cellular metab…	antigen binding;binding;catalytic activity;coenzyme binding;cofactor binding;delta24(24-1) sterol reductase activity;delta24-sterol reductase activity;enzyme binding;flavin adenine dinucleotide binding;oxidoreductase activity;oxidoreductase activity, acting on CH-OH group of donors;oxidoreductase activity, acting on the CH-CH group of donors;oxidoreductase activity, acting on the CH-CH group of d…	cell part;cytoplasmic part;cytoskeleton;cytosol;endoplasmic reticulum;endoplasmic reticulum membrane;endoplasmic reticulum part;Golgi apparatus part;Golgi membrane;integral to membrane;intracellular membrane-bounded organelle;intracellular non-membrane-bounded organelle;intracellular organelle;intracellular organelle part;intracellular part;intrinsic to membrane;membrane;membrane part;membrane-bo…	8	8	19.4	19.4	19.4	49.436	0	10.97	705680000	37	2.37824	0.0345641	1.80377	5.87801	Q3LIE7;Q15392-2;Q15392;H7C4B7	Q3LIE7;Q15392-2;Q15392;H7C4B7	Nbla03646;DHCR24	3170
Q15800	MSMO1	Methylsterol monooxygenase 1	1.84723	2.58995	2	25.4494	24.7494	25.5221	23.1483	23.5381	23.4928			alcohol metabolic process;biosynthetic process;carboxylic acid biosynthetic process;carboxylic acid metabolic process;cellular biosynthetic process;cellular ketone metabolic process;cellular lipid metabolic process;cellular metabolic process;cellular process;cholesterol biosynthetic process;cholesterol metabolic process;fatty acid biosynthetic process;fatty acid metabolic process;lipid biosynthet…	binding;C-4 methylsterol oxidase activity;catalytic activity;cation binding;ion binding;iron ion binding;metal ion binding;monooxygenase activity;oxidoreductase activity;oxidoreductase activity, acting on paired donors, with incorporation or reduction of molecular oxygen;oxidoreductase activity, acting on paired donors, with incorporation or reduction of molecular oxygen, NADH or NADPH as one don…	cell part;cytoplasmic part;endoplasmic reticulum;endoplasmic reticulum membrane;endoplasmic reticulum part;integral to membrane;intracellular membrane-bounded organelle;intracellular organelle;intracellular organelle part;intracellular part;intrinsic to membrane;membrane;membrane part;membrane-bounded organelle;organelle;organelle membrane;organelle part;plasma membrane	2	2	13	13	13	19.47	0	10.959	201650000	28	2.58995	0.0331358	1.84723	6.70788	Q15800-2;Q15800;D6RDP9;D6R952	Q15800-2;Q15800;D6RDP9;D6R952	MSMO1	3204
Q99735	MGST2	Microsomal glutathione S-transferase 2	1.88	2.39655	1	24.9749	24.6256	25.5728	22.9419	23.1262	23.4651			alkene biosynthetic process;amine biosynthetic process;amine metabolic process;biosynthetic process;carboxylic acid biosynthetic process;carboxylic acid metabolic process;cellular alkene metabolic process;cellular amine metabolic process;cellular amino acid biosynthetic process;cellular amino acid metabolic process;cellular biosynthetic process;cellular ketone metabolic process;cellular lipid met…	antioxidant activity;carbon-sulfur lyase activity;catalytic activity;enzyme activator activity;enzyme regulator activity;glutathione peroxidase activity;glutathione transferase activity;leukotriene-C4 synthase activity;lyase activity;oxidoreductase activity;oxidoreductase activity, acting on peroxide as acceptor;peroxidase activity;transferase activity;transferase activity, transferring alkyl or …	cell part;cytoplasmic part;endoplasmic reticulum membrane;endoplasmic reticulum part;envelope;integral to membrane;intracellular membrane-bounded organelle;intracellular organelle;intracellular organelle part;intracellular part;intrinsic to membrane;membrane;membrane part;membrane-bounded organelle;nuclear envelope;nuclear part;organelle;organelle envelope;organelle membrane;organelle part;plasma…	1	1	18.2	18.2	18.2	8.3587	0.0017043	2.4166	190060000	23	2.39655	0.0348319	1.88	5.94618	Q99735-2;Q99735	Q99735-2;Q99735	MGST2	4239
Q9Y287	ITM2B	Integral membrane protein 2B;BRI2, membrane form;BRI2 intracellular domain;BRI2C, soluble form;Bri23 peptide	1.89989	4.34934	10	27.6012	27.3706	27.4792	25.7017	25.603	25.4466			anatomical structure development;biological regulation;developmental process;negative regulation of amyloid precursor protein biosynthetic process;negative regulation of biological process;negative regulation of biosynthetic process;negative regulation of cellular biosynthetic process;negative regulation of cellular macromolecule biosynthetic process;negative regulation of cellular metabolic proc…	adenyl nucleotide binding;adenyl ribonucleotide binding;ATP binding;beta-amyloid binding;binding;nucleotide binding;protein binding;purine nucleotide binding;purine ribonucleoside triphosphate binding;purine ribonucleotide binding;ribonucleotide binding	cell part;cytoplasmic part;cytoplasmic vesicle membrane;cytoplasmic vesicle part;endosomal part;endosome membrane;extracellular membrane-bounded organelle;extracellular organelle;extracellular region;extracellular region part;extracellular space;extracellular vesicular exosome;Golgi apparatus;Golgi apparatus part;Golgi membrane;Golgi-associated vesicle membrane;integral to membrane;integral to or…	10	10	56.4	56.4	56.4	30.338	0	72.912	2758700000	117	4.34934	0.0664	1.89989	19.0497	Q9Y287;Q9Y287-2	Q9Y287	ITM2B	5046
Q9C0D9	SELENOI	Ethanolaminephosphotransferase 1	1.9724	2.87914	2	24.6686	24.194	24.8129	22.2744	22.8082	22.6758			alcohol metabolic process;amine biosynthetic process;amine metabolic process;biosynthetic process;cellular amine metabolic process;cellular biogenic amine biosynthetic process;cellular biogenic amine metabolic process;cellular biosynthetic process;cellular lipid metabolic process;cellular metabolic process;cellular nitrogen compound biosynthetic process;cellular nitrogen compound metabolic proces…	binding;catalytic activity;cation binding;CDP-alcohol phosphatidyltransferase activity;ethanolaminephosphotransferase activity;ion binding;metal ion binding;phosphotransferase activity, for other substituted phosphate groups;transferase activity;transferase activity, transferring phosphorus-containing groups	cell part;cytoplasmic part;endoplasmic reticulum membrane;endoplasmic reticulum part;integral to membrane;intracellular organelle part;intracellular part;intrinsic to membrane;membrane;membrane part;organelle membrane;organelle part	2	2	21.7	21.7	21.7	20.557	0	11.121	470460000	19	2.87914	0.0328421	1.9724	8.0048	C9JAG1;A0A087WW58;Q9C0D9	C9JAG1;A0A087WW58;Q9C0D9	EPT1	75
Q12809	KCNH2	Potassium voltage-gated channel subfamily H member 2	1.98935	2.72553	8	25.3264	25.7605	25.4399	23.1433	23.45	23.9655			biological regulation;cardiac muscle contraction;cation homeostasis;cation transport;cell communication;cell-cell signaling;cellular chemical homeostasis;cellular homeostasis;cellular ion homeostasis;cellular potassium ion transport;cellular process;cellular response to chemical stimulus;cellular response to drug;cellular response to stimulus;chemical homeostasis;establishment of localization;hom…	binding;C3HC4-type RING finger domain binding;catalytic activity;cation channel activity;cation transmembrane transporter activity;channel activity;delayed rectifier potassium channel activity;enzyme binding;gated channel activity;identical protein binding;inward rectifier potassium channel activity;ion channel activity;ion transmembrane transporter activity;kinase activity;ligand-gated channel a…	cation channel complex;cell part;cell surface;cytoplasmic part;envelope;integral to membrane;intracellular organelle part;intracellular part;intrinsic to membrane;ion channel complex;macromolecular complex;membrane;membrane part;nuclear envelope;nuclear part;organelle envelope;organelle part;perinuclear region of cytoplasm;plasma membrane;plasma membrane part;potassium channel complex;protein com…	8	8	8.5	8.5	8.5	121.03	0	10.038	464040000	42	2.72553	0.0340317	1.98935	7.29074	Q12809-4;Q12809;Q12809-7;Q12809-2;Q86U57;Q12809-5;Q12809-6;J9JID4;Q9H252-2;Q9H252;A0A087X077;A0A087WZQ1;Q9NS40-2;Q9NS40	Q12809-4;Q12809;Q12809-7;Q12809-2;Q86U57;Q12809-5	KCNH2	2935
Q9NUM4	TMEM106B	Transmembrane protein 106B	2.01039	2.88015	5	26.3853	26.2481	26.3282	23.8174	24.603	24.5101			anatomical structure morphogenesis;cell part morphogenesis;cell projection morphogenesis;cell projection organization;cellular component morphogenesis;cellular component organization;cellular component organization at cellular level;cellular component organization or biogenesis;cellular component organization or biogenesis at cellular level;cellular developmental process;cellular localization;cel…		cell part;cytoplasmic part;endosomal part;endosome membrane;extracellular membrane-bounded organelle;extracellular organelle;extracellular region part;extracellular vesicular exosome;integral to membrane;intracellular membrane-bounded organelle;intracellular organelle;intracellular organelle part;intracellular part;intrinsic to membrane;late endosome membrane;lysosomal membrane;membrane;membrane …	5	5	20.1	20.1	20.1	31.127	0	11.324	744430000	75	2.88015	0.0331915	2.01039	8.0097	Q9NUM4;F2Z3N7;C9JZ87;C9J998	Q9NUM4;F2Z3N7;C9JZ87	TMEM106B	4706
Q9H583	HEATR1	HEAT repeat-containing protein 1;HEAT repeat-containing protein 1, N-terminally processed	2.01839	2.08552	8	25.5858	25.5262	25.6013	24.0797	22.7368	23.8417			biological regulation;cellular macromolecule metabolic process;cellular metabolic process;cellular nitrogen compound metabolic process;cellular process;macromolecule metabolic process;maturation of SSU-rRNA;maturation of SSU-rRNA from tricistronic rRNA transcript (SSU-rRNA, 5.8S rRNA, LSU-rRNA);metabolic process;ncRNA metabolic process;ncRNA processing;nitrogen compound metabolic process;nucleic …	binding;nucleic acid binding;RNA binding;snoRNA binding	90S preribosome;cell part;cytoplasmic part;intracellular membrane-bounded organelle;intracellular non-membrane-bounded organelle;intracellular organelle;intracellular organelle part;intracellular part;macromolecular complex;membrane;membrane-bounded organelle;mitochondrion;non-membrane-bounded organelle;nuclear part;nucleolar part;nucleolus;nucleus;organelle;organelle part;preribosome;protein com…	8	8	6.1	6.1	6.1	233.27	0	101.29	795960000	44	2.08552	0.0440615	2.01839	4.87121	Q5T3Q7;Q9H583	Q5T3Q7;Q9H583	HEATR1	3369
O75051	PLXNA2	Plexin-A2	2.03427	3.11713	8	26.2434	25.9854	26.5054	24.5168	23.9706	24.1439			anatomical structure development;anatomical structure formation involved in morphogenesis;anterior/posterior pattern specification;axon guidance;biological regulation;cell migration;cell migration in hindbrain;cell motility;cell surface receptor linked signaling pathway;cellular component movement;cellular localization;cellular process;cellular response to stimulus;centrosome localization;cerebel…	molecular transducer activity;receptor activity;semaphorin receptor activity;signal transducer activity;signaling receptor activity;transmembrane signaling receptor activity	cell part;integral to membrane;integral to plasma membrane;intracellular;intrinsic to membrane;intrinsic to plasma membrane;macromolecular complex;membrane;membrane part;plasma membrane;plasma membrane part;protein complex;receptor complex;semaphorin receptor complex	10	10	5.9	5.9	4.7	211.1	0	11.954	1406900000	53	3.11713	0.0362143	2.03427	9.23681	O75051;Q9HCM2;O75051-2;Q9HCM2-4	O75051	PLXNA2	1535
Q96BI3	APH1A	Gamma-secretase subunit APH-1A	2.04438	2.94258	1	24.9124	24.3612	25.1926	22.8173	22.7913	22.7245			amyloid precursor protein catabolic process;amyloid precursor protein metabolic process;anatomical structure development;axon guidance;biological regulation;catabolic process;cell surface receptor linked signaling pathway;cellular macromolecule metabolic process;cellular metabolic process;cellular process;cellular protein metabolic process;cellular response to stimulus;chemotaxis;developmental pr…	catalytic activity;endopeptidase activity;hydrolase activity;peptidase activity;peptidase activity, acting on L-amino acid peptides	cell part;cytoplasmic part;endoplasmic reticulum;endoplasmic reticulum membrane;endoplasmic reticulum part;Golgi apparatus;Golgi apparatus part;Golgi cisterna membrane;Golgi membrane;integral to membrane;integral to plasma membrane;intracellular membrane-bounded organelle;intracellular organelle;intracellular organelle part;intracellular part;intrinsic to membrane;intrinsic to plasma membrane;mem…	1	1	8.7	8.7	8.7	15.852	0.00048828	4.5104	168710000	21	2.94258	0.0325854	2.04438	8.31763	Q5TB21;Q96BI3-2;Q96BI3	Q5TB21;Q96BI3-2;Q96BI3	APH1A	3383
O60637	TSPAN3	Tetraspanin-3	2.0812	2.86385	4	27.3481	26.7809	27.4521	25.4296	24.9798	24.928					cell part;extracellular membrane-bounded organelle;extracellular organelle;extracellular region part;extracellular vesicular exosome;integral to membrane;intrinsic to membrane;membrane part;membrane-bounded organelle;membrane-bounded vesicle;organelle;vesicle	4	4	18	18	18	21.183	0	28.655	1070900000	64	2.86385	0.0325	2.0812	7.93105	O60637-3;O60637;H0YKJ9;O60637-2;H0YMH8	O60637-3;O60637;H0YKJ9;O60637-2;H0YMH8	TSPAN3	1509
Q9BUN8	DERL1	Derlin-1	2.16694	2.26717	6	27.0276	27.0829	27.3654	24.7708	24.4697	25.7346			biological regulation;catabolic process;cellular catabolic process;cellular macromolecule catabolic process;cellular macromolecule metabolic process;cellular metabolic process;cellular process;cellular response to chemical stimulus;cellular response to organic substance;cellular response to stimulus;cellular response to stress;cellular response to topologically incorrect protein;cellular response…	binding;enzyme binding;MHC class I protein binding;MHC protein binding;protease binding;protein binding;receptor activity;receptor binding	cell part;cytoplasmic part;cytoplasmic ubiquitin ligase complex;early endosome;endoplasmic reticulum;endoplasmic reticulum part;endosome;ER ubiquitin ligase complex;Hrd1p ubiquitin ligase complex;integral to endoplasmic reticulum membrane;integral to membrane;integral to organelle membrane;intracellular membrane-bounded organelle;intracellular organelle;intracellular organelle part;intracellular …	6	6	24.7	24.7	24.7	26.423	0	21.523	760310000	66	2.26717	0.0375154	2.16694	5.47809	Q9BUN8-2;Q9BUN8;B4E1G1;E5RGY0	Q9BUN8-2;Q9BUN8;B4E1G1;E5RGY0	DERL1	4335
Q9UBM7	DHCR7	7-dehydrocholesterol reductase	2.39706	3.03911	6	27.0457	26.6572	27.2332	24.6588	24.1811	24.9051			alcohol metabolic process;anatomical structure development;biological regulation;biosynthetic process;blood vessel development;cell differentiation;cellular developmental process;cellular process;cholesterol biosynthetic process;cholesterol metabolic process;developmental process;growth;lipid biosynthetic process;lipid metabolic process;lung development;metabolic process;multicellular organism gr…	7-dehydrocholesterol reductase activity;catalytic activity;oxidoreductase activity;oxidoreductase activity, acting on the CH-CH group of donors;oxidoreductase activity, acting on the CH-CH group of donors, NAD or NADP as acceptor	cell part;cytoplasmic part;endoplasmic reticulum;endoplasmic reticulum membrane;endoplasmic reticulum part;integral to membrane;intracellular membrane-bounded organelle;intracellular organelle;intracellular organelle part;intracellular part;intrinsic to membrane;membrane;membrane part;membrane-bounded organelle;nuclear membrane;nuclear outer membrane;nuclear part;organelle;organelle membrane;orga…	6	6	13.9	13.9	13.9	54.489	0	46.255	1389400000	42	3.03911	0.0328615	2.39706	8.81498	Q9UBM7;E9PM00;E9PJ54;E9PRL8;E9PQ71;E9PIP9;E9PLZ2;H0YE57	Q9UBM7;E9PM00;E9PJ54	DHCR7	4857
Q9H3H5	DPAGT1	UDP-N-acetylglucosamine--dolichyl-phosphate N-acetylglucosaminephosphotransferase	2.41442	3.00948	2	25.5917	25.9076	26.3898	23.4187	23.3707	23.8565			alcohol biosynthetic process;alcohol metabolic process;amino sugar metabolic process;biosynthetic process;carbohydrate biosynthetic process;carbohydrate metabolic process;cellular biosynthetic process;cellular carbohydrate metabolic process;cellular component assembly;cellular component organization;cellular component organization or biogenesis;cellular lipid metabolic process;cellular macromolec…	catalytic activity;phospho-N-acetylmuramoyl-pentapeptide-transferase activity;phosphotransferase activity, for other substituted phosphate groups;transferase activity;transferase activity, transferring glycosyl groups;transferase activity, transferring phosphorus-containing groups;UDP-N-acetylglucosamine-dolichyl-phosphate N-acetylglucosaminephosphotransferase activity	cell part;cytoplasmic part;endoplasmic reticulum membrane;endoplasmic reticulum part;integral to endoplasmic reticulum membrane;integral to membrane;integral to organelle membrane;intracellular membrane-bounded organelle;intracellular organelle;intracellular organelle part;intracellular part;intrinsic to endoplasmic reticulum membrane;intrinsic to membrane;intrinsic to organelle membrane;membrane…	2	2	6.3	6.3	6.3	34.269	0.0051167	1.9664	420540000	15	3.00948	0.0333134	2.41442	8.65953	Q9H3H5-3;Q9H3H5-2;Q9H3H5	Q9H3H5-3;Q9H3H5-2;Q9H3H5	DPAGT1	4498
Q9NZ01	TECR	Very-long-chain enoyl-CoA reductase	2.48745	2.07801	9	27.8188	27.8059	28.206	24.6606	25.3404	26.3674			acyl-CoA biosynthetic process;acyl-CoA metabolic process;acylglycerol biosynthetic process;acylglycerol metabolic process;biosynthetic process;carboxylic acid biosynthetic process;carboxylic acid metabolic process;cellular biosynthetic process;cellular ketone metabolic process;cellular lipid metabolic process;cellular metabolic process;cellular process;coenzyme biosynthetic process;coenzyme metab…	catalytic activity;oxidoreductase activity;oxidoreductase activity, acting on the CH-CH group of donors	cell part;cytoplasmic part;endoplasmic reticulum;endoplasmic reticulum membrane;endoplasmic reticulum part;integral to endoplasmic reticulum membrane;integral to membrane;integral to organelle membrane;intracellular membrane-bounded organelle;intracellular organelle;intracellular organelle part;intracellular part;intrinsic to endoplasmic reticulum membrane;intrinsic to membrane;intrinsic to organ…	9	9	30.2	30.2	30.2	36.034	0	22.453	3093000000	163	2.07801	0.0445657	2.48745	4.8473	Q9NZ01;M0R3C3;M0QXM3;Q9NZ01-2;M0R329;B4DR74	Q9NZ01	TECR	4790
P05067	APP	Amyloid beta A4 protein;N-APP;Soluble APP-alpha;Soluble APP-beta;C99;Beta-amyloid protein 42;Beta-amyloid protein 40;C83;P3(42);P3(40);C80;Gamma-secretase C-terminal fragment 59;Gamma-secretase C-terminal fragment 57;Gamma-secretase C-terminal fragment 50;C31	2.64675	4.18854	22	29.612	29.4507	29.3285	26.7966	27.0492	26.6051			adult behavior;adult locomotory behavior;alcohol metabolic process;anatomical structure development;anatomical structure morphogenesis;apoptosis;associative learning;axon cargo transport;axon choice point recognition;axon midline choice point recognition;axonogenesis;behavior;behavioral interaction between organisms;biological adhesion;biological regulation;blood coagulation;calcium ion homeostas…	acetylcholine receptor binding;binding;carbohydrate binding;cation binding;DNA binding;endopeptidase inhibitor activity;endopeptidase regulator activity;enzyme activator activity;enzyme binding;enzyme inhibitor activity;enzyme regulator activity;glycosaminoglycan binding;heparin binding;identical protein binding;ion binding;metal ion binding;nucleic acid binding;pattern binding;peptidase activato…	apical part of cell;axon;cell junction;cell part;cell projection;cell projection part;cell surface;cell-cell junction;ciliary rootlet;cilium part;coated pit;coated vesicle;cytoplasm;cytoplasmic membrane-bounded vesicle;cytoplasmic membrane-bounded vesicle lumen;cytoplasmic part;cytoplasmic vesicle;cytoplasmic vesicle part;cytoskeletal part;cytosol;dendritic shaft;dendritic spine;endosomal part;en…	23	23	39.9	39.9	38.9	84.52	0	216.37	13269000000	352	4.18854	0.067	2.64675	17.3493	P05067-11;P05067-8;P05067;E9PG40;P05067-7;P05067-9;A0A0A0MRG2;P05067-4;P05067-6;P05067-10;P05067-3;P05067-5;H7C0V9;P05067-2;H7C2L2	P05067-11;P05067-8;P05067;E9PG40;P05067-7;P05067-9;A0A0A0MRG2;P05067-4;P05067-6;P05067-10;P05067-3;P05067-5;H7C0V9	APP	1787
O43292	GPAA1	Glycosylphosphatidylinositol anchor attachment 1 protein	2.84745	2.94189	7	25.784	25.0217	25.6281	22.275	22.5002	23.1163			attachment of GPI anchor to protein;biological regulation;cellular component assembly;cellular component organization;cellular component organization or biogenesis;cellular macromolecule metabolic process;cellular metabolic process;cellular process;cellular protein metabolic process;C-terminal protein amino acid modification;C-terminal protein lipidation;macromolecular complex assembly;macromolec…	binding;cytoskeletal protein binding;protein binding;tubulin binding	cell part;cytoplasmic part;endoplasmic reticulum membrane;endoplasmic reticulum part;GPI-anchor transamidase complex;intracellular organelle part;intracellular part;macromolecular complex;membrane;membrane part;organelle membrane;organelle part;protein complex	7	7	10.3	10.3	10.3	61.097	0.0004902	4.5774	243780000	43	2.94189	0.0321928	2.84745	8.31418	O43292-2;O43292;E9PQ31;E9PLV6;E9PPZ9;E9PLG8;E9PM94;E9PM11	O43292-2;O43292;E9PQ31	GPAA1	1424
Q8IZJ1	UNC5B	Netrin receptor UNC5B	2.87598	2.7082	8	25.0314	25.8993	25.922	22.25	23.1816	22.7931			anterior/posterior axon guidance;apoptosis;axon guidance;biological regulation;cell death;cellular process;chemotaxis;death;locomotion;negative regulation of apoptosis;negative regulation of biological process;negative regulation of cell death;negative regulation of cellular process;negative regulation of neuron apoptosis;negative regulation of programmed cell death;positive regulation of biologi…		cell part;integral to membrane;intrinsic to membrane;membrane part	8	8	15.3	15.3	15.3	102.43	0	69.307	411200000	79	2.7082	0.0344688	2.87598	7.21386	Q8IZJ1-2;Q8IZJ1	Q8IZJ1-2;Q8IZJ1	UNC5B	3674
Q86VP1	TAX1BP1	Tax1-binding protein 1	3.08013	3.5962	21	26.2788	26.1369	26.2714	23.6137	23.0601	22.7728			apoptosis;biological regulation;cell death;cellular process;death;defense response;immune response;immune system process;innate immune response;negative regulation of apoptosis;negative regulation of biological process;negative regulation of cell death;negative regulation of cellular process;negative regulation of cytokine production;negative regulation of molecular function;negative regulation o…	binding;cation binding;enzyme binding;ion binding;kinase binding;metal ion binding;protein binding	cell part;cytoplasmic part;cytosol;extracellular membrane-bounded organelle;extracellular organelle;extracellular region part;extracellular vesicular exosome;intracellular part;membrane-bounded organelle;membrane-bounded vesicle;organelle;vesicle	21	21	32.3	32.3	32.3	93.609	0	30.342	2240600000	69	3.5962	0.0548889	3.08013	12.2698	B8ZZD4;Q86VP1-2;Q86VP1;Q86VP1-4;Q86VP1-3;H7C3L5;C9J7J4;F8WBU9;C9JBZ7	B8ZZD4;Q86VP1-2;Q86VP1;Q86VP1-4;Q86VP1-3	TAX1BP1	493
Q06481	APLP2	Amyloid-like protein 2	3.22725	3.81611	15	28.7766	28.65	28.6521	25.1219	25.3797	25.8953			alcohol metabolic process;anatomical structure development;behavior;behavioral interaction between organisms;biological regulation;cation homeostasis;cell surface receptor linked signaling pathway;cellular cation homeostasis;cellular chemical homeostasis;cellular component organization;cellular component organization at cellular level;cellular component organization or biogenesis;cellular compone…	binding;carbohydrate binding;cation binding;DNA binding;endopeptidase inhibitor activity;endopeptidase regulator activity;enzyme inhibitor activity;enzyme regulator activity;glycosaminoglycan binding;heparin binding;identical protein binding;ion binding;metal ion binding;nucleic acid binding;pattern binding;peptidase inhibitor activity;peptidase regulator activity;polysaccharide binding;protein b…	cell part;extracellular membrane-bounded organelle;extracellular organelle;extracellular region part;extracellular vesicular exosome;integral to membrane;intracellular membrane-bounded organelle;intracellular organelle;intracellular part;intrinsic to membrane;membrane;membrane part;membrane-bounded organelle;membrane-bounded vesicle;nucleus;organelle;plasma membrane;vesicle	15	16	31.4	30.2	30.2	79.237	0	226.45	5225800000	320	3.81611	0.046	3.22725	13.96	Q06481-4;Q06481-2;Q06481-3;Q06481-6;Q06481;Q06481-5;E9PQS3;E9PSC7;E9PK76	Q06481-4;Q06481-2;Q06481-3;Q06481-6;Q06481;Q06481-5	APLP2	2886
P24390	KDELR1	ER lumen protein-retaining receptor 1;ER lumen protein-retaining receptor;ER lumen protein-retaining receptor 2	3.30869	2.63231	2	25.4464	25.2626	26.0467	21.7187	22.0159	23.0951			biological regulation;cellular process;establishment of localization;establishment of localization in cell;establishment of protein localization;intracellular protein transport;intracellular transport;maintenance of location;maintenance of location in cell;maintenance of protein localization in endoplasmic reticulum;maintenance of protein localization to organelle;maintenance of protein location;…	binding;ER retention sequence binding;KDEL sequence binding;peptide binding;signal sequence binding	cell part;cis-Golgi network;coated vesicle membrane;COPI coated vesicle membrane;cytoplasmic part;cytoplasmic vesicle membrane;cytoplasmic vesicle part;endoplasmic reticulum;endoplasmic reticulum membrane;endoplasmic reticulum part;endoplasmic reticulum-Golgi intermediate compartment;endoplasmic reticulum-Golgi intermediate compartment membrane;extracellular membrane-bounded organelle;extracellul…	2	2	20	20	20	17.486	0	4.712	223210000	36	2.63231	0.034027	3.30869	6.88547	P24390-2;P24390;M0R1Y2;P33947-2;P33947	P24390-2;P24390;M0R1Y2;P33947-2;P33947	KDELR1;KDELR2	2127
Q9BT67	NDFIP1	NEDD4 family-interacting protein 1	3.45133	3.08942	9	27.4682	27.1427	27.6285	23.2578	24.3147	24.3129			biological regulation;catabolic process;cation homeostasis;cellular catabolic process;cellular cation homeostasis;cellular chemical homeostasis;cellular homeostasis;cellular ion homeostasis;cellular iron ion homeostasis;cellular macromolecule catabolic process;cellular macromolecule metabolic process;cellular metabolic process;cellular metal ion homeostasis;cellular process;cellular response to s…	molecular transducer activity;signal transducer activity	cell cortex;cell part;cytoplasmic part;endosomal part;endosome membrane;extracellular region;Golgi apparatus part;Golgi membrane;integral to membrane;intracellular organelle part;intracellular part;intrinsic to membrane;membrane;membrane part;organelle membrane;organelle part;perinuclear region of cytoplasm	9	9	33.9	33.9	33.9	24.899	0	96.725	1038300000	123	3.08942	0.0349655	3.45133	9.0849	Q9BT67;Q9BT67-2	Q9BT67	NDFIP1	4305
Q9NQX7	ITM2C	Integral membrane protein 2C;CT-BRI3	3.6005	3.09443	8	26.3316	26.6991	26.246	23.4743	22.1934	22.8076			biological regulation;cell differentiation;cellular developmental process;cellular process;developmental process;negative regulation of biological process;negative regulation of cell projection organization;negative regulation of cellular component organization;negative regulation of cellular process;negative regulation of neuron projection development;neuron differentiation;regulation of biologi…	adenyl nucleotide binding;adenyl ribonucleotide binding;ATP binding;beta-amyloid binding;binding;nucleotide binding;protein binding;purine nucleotide binding;purine ribonucleoside triphosphate binding;purine ribonucleotide binding;ribonucleotide binding	cell part;cytoplasmic part;extracellular membrane-bounded organelle;extracellular organelle;extracellular region part;extracellular vesicular exosome;Golgi apparatus;integral to membrane;intracellular membrane-bounded organelle;intracellular organelle;intracellular organelle part;intracellular part;intrinsic to membrane;lysosomal membrane;lysosome;lytic vacuole;membrane;membrane part;membrane-bou…	8	8	40.4	40.4	40.4	30.223	0	50.621	1666600000	97	3.09443	0.0355789	3.6005	9.11217	Q9NQX7;C9JG41;Q9NQX7-2;Q9NQX7-3;E7EUS6;B8ZZM6;F5H4I5	Q9NQX7;C9JG41;Q9NQX7-2;Q9NQX7-3;E7EUS6;B8ZZM6;F5H4I5	ITM2C	4660
Q9NRX5	SERINC1	Serine incorporator 1	3.6519	3.24352	3	27.9263	27.5347	27.9379	24.6759	23.5076	24.2597			amine transport;amino acid transport;biological regulation;biosynthetic process;carboxylic acid transport;cellular biosynthetic process;cellular lipid metabolic process;cellular metabolic process;cellular process;establishment of localization;glycerolipid metabolic process;glycerophospholipid metabolic process;L-amino acid transport;lipid biosynthetic process;lipid metabolic process;L-serine tran…	active transmembrane transporter activity;amine transmembrane transporter activity;amino acid transmembrane transporter activity;carboxylic acid transmembrane transporter activity;L-amino acid transmembrane transporter activity;L-serine transmembrane transporter activity;neutral amino acid transmembrane transporter activity;organic acid transmembrane transporter activity;serine transmembrane tran…	cell part;cytoplasmic part;endoplasmic reticulum membrane;endoplasmic reticulum part;extracellular membrane-bounded organelle;extracellular organelle;extracellular region part;extracellular vesicular exosome;integral to membrane;intracellular organelle part;intracellular part;intrinsic to membrane;membrane;membrane part;membrane-bounded organelle;membrane-bounded vesicle;organelle;organelle membr…	3	3	8.6	8.6	8.6	50.494	0	158.75	1185700000	76	3.24352	0.0376471	3.6519	9.95998	Q9NRX5	Q9NRX5	SERINC1	4686

## Sheet: Glut_vs_Ctrol
Uniprot KB	T: Gene names	T: Protein names	N: Student's T-test Difference LFQ intensity G_LFQ intensity C	N: -Log Student's T-test p-value LFQ intensity G_LFQ intensity C	N: Unique peptides	LFQ intensity G1	LFQ intensity G2	LFQ intensity G3	LFQ intensity C1	LFQ intensity C2	LFQ intensity C3	C: Student's T-test Significant LFQ intensity G_LFQ intensity C	C: Student's T-test significant	C: GOBP name	C: GOMF name	C: GOCC name	N: Peptides	N: Razor + unique peptides	N: Sequence coverage [%]	N: Unique + razor sequence coverage [%]	N: Unique sequence coverage [%]	N: Mol. weight [kDa]	N: Q-value	N: Score	N: Intensity	N: MS/MS count	N: Student's T-test q-value LFQ intensity G_LFQ intensity C	N: Student's T-test Test statistic LFQ intensity G_LFQ intensity C	T: Protein IDs	T: Majority protein IDs			T: id
Q8WXE9	STON2	Stonin-2	-2.32705	2.985	1	26.441	26.5069	26.5911	28.9335	29.2526	28.3341			biological regulation;cell differentiation;cellular component organization;cellular component organization or biogenesis;cellular developmental process;cellular membrane organization;cellular process;developmental process;endocytosis;establishment of localization;establishment of localization in cell;establishment of protein localization;hemopoietic progenitor cell differentiation;intracellular p…		AP-type membrane coat adaptor complex;cell junction;cell part;cell projection;clathrin adaptor complex;clathrin-coated vesicle;coated vesicle;cytoplasm;cytoplasmic membrane-bounded vesicle;cytoplasmic part;cytoplasmic vesicle;intracellular membrane-bounded organelle;intracellular non-membrane-bounded organelle;intracellular organelle;intracellular organelle part;intracellular part;macromolecular …	1	1	1	1	1	101.16	0.0079681	1.7339	5616200000	13	0.0436721	-8.53298	Q8WXE9;Q8WXE9-3	Q8WXE9;Q8WXE9-3			3891			Q8WXE9-3
P49643	PRIM2	DNA primase large subunit	-2.23084	2.10745	10	22.4102	21.5758	22.4325	24.335	23.7781	24.998			anatomical structure homeostasis;biological regulation;biosynthetic process;cell cycle;cell cycle process;cellular biosynthetic process;cellular component organization;cellular component organization at cellular level;cellular component organization or biogenesis;cellular component organization or biogenesis at cellular level;cellular macromolecule biosynthetic process;cellular macromolecule meta…	4 iron, 4 sulfur cluster binding;binding;catalytic activity;cation binding;DNA binding;DNA primase activity;DNA-directed RNA polymerase activity;ion binding;iron-sulfur cluster binding;metal cluster binding;metal ion binding;nucleic acid binding;nucleotidyltransferase activity;RNA polymerase activity;transferase activity;transferase activity, transferring phosphorus-containing groups	cell part;intracellular organelle part;intracellular part;nuclear part;nucleoplasm;organelle part	10	10	21.6	21.6	21.6	58.805	0	49.604	364030000	40	0.066507	-4.94153	P49643;P49643-2;A0A096LP51	P49643			2441
P01303	NPY	Pro-neuropeptide Y;Neuropeptide Y;C-flanking peptide of NPY	-2.10519	2.82788	4	26.3157	26.7894	26.1767	28.7446	28.716	28.1368			adult behavior;adult feeding behavior;anatomical structure development;behavior;biological regulation;blood circulation;calcium ion transport;cation transport;cell communication;cell development;cell projection organization;cell proliferation;cell surface receptor linked signaling pathway;cell-cell signaling;cellular component movement;cellular component organization;cellular component organizati…	binding;calcium channel regulator activity;channel regulator activity;G-protein coupled receptor activity;G-protein-coupled receptor binding;hormone activity;molecular transducer activity;neuropeptide hormone activity;neuropeptide receptor binding;neuropeptide Y receptor binding;protein binding;receptor activity;receptor binding;signal transducer activity;signaling receptor activity;transmembrane…	cell;cell part;cytoplasmic part;extracellular region;extracellular region part;extracellular space;Golgi apparatus;intracellular membrane-bounded organelle;intracellular organelle;intracellular part;membrane-bounded organelle;organelle	4	4	55.7	55.7	55.7	10.851	0	30.792	2509500000	78	0.0408205	-7.75984	P01303	P01303			1751
O00762	UBE2C	Ubiquitin-conjugating enzyme E2 C	-2.03954	3.15202	12	26.6291	26.5304	26.6476	28.6261	29.0188	28.2808			activation of anaphase-promoting complex activity;anaphase-promoting complex-dependent proteasomal ubiquitin-dependent protein catabolic process;biological regulation;catabolic process;cell cycle;cell cycle checkpoint;cell cycle process;cell division;cellular catabolic process;cellular component assembly;cellular component assembly at cellular level;cellular component organization;cellular compon…	acid-amino acid ligase activity;adenyl nucleotide binding;adenyl ribonucleotide binding;ATP binding;binding;catalytic activity;enzyme binding;ligase activity;ligase activity, forming carbon-nitrogen bonds;nucleotide binding;protein binding;purine nucleotide binding;purine ribonucleoside triphosphate binding;purine ribonucleotide binding;ribonucleotide binding;small conjugating protein ligase acti…	anaphase-promoting complex;cell part;cullin-RING ubiquitin ligase complex;cytoplasm;cytoplasmic part;cytosol;intracellular organelle part;intracellular part;macromolecular complex;nuclear part;nuclear ubiquitin ligase complex;nucleoplasm;organelle part;protein complex;ubiquitin ligase complex	12	12	90.5	90.5	90.5	19.652	0	111.78	6126200000	143	0.0422326	-9.43138	O00762;O00762-2;O00762-3;O00762-4;A0A0A0MSE8;A0A087WVK1;K4DI81	O00762;O00762-2;O00762-3;O00762-4			1311			O00762-2	O00762-3	O00762-4
Q96CS2	HAUS1	HAUS augmin-like complex subunit 1	-1.99166	2.14099	3	22.2555	21.8805	22.1335	24.2841	24.6119	23.3484			cell cycle phase;cell cycle process;cell division;cellular component assembly;cellular component assembly at cellular level;cellular component organization;cellular component organization at cellular level;cellular component organization or biogenesis;cellular component organization or biogenesis at cellular level;cellular process;centrosome organization;cytoskeleton organization;microtubule cyto…		cell part;centrosome;cytoplasm;cytoplasmic part;cytoskeletal part;HAUS complex;intracellular non-membrane-bounded organelle;intracellular organelle;intracellular organelle part;intracellular part;macromolecular complex;microtubule;microtubule associated complex;microtubule organizing center;non-membrane-bounded organelle;organelle;organelle part;protein complex;spindle pole	3	3	20.3	20.3	20.3	22.744	0	6.0874	188490000	13	0.0645502	-5.05063	Q96CS2-2;Q96CS2	Q96CS2-2;Q96CS2			4031
Q6ZU67	BEND4	BEN domain-containing protein 4	-1.92989	2.73548	1	25.9244	26.237	25.9581	28.0574	28.3412	27.5106						1	1	2.2	2.2	2.2	45.574	0.0077705	1.7382	4255800000	40	0.0318545	-7.33519	A0A0C4DGU1;A0A0C4DGA9;Q6ZU67-5;Q6ZU67-4;Q6ZU67-2;Q6ZU67	A0A0C4DGU1;A0A0C4DGA9;Q6ZU67-5;Q6ZU67-4;Q6ZU67-2;Q6ZU67			288			A0A0C4DGA9	Q6ZU67-5	Q6ZU67-4	Q6ZU67-2
P00374	DHFR	Dihydrofolate reductase	-1.90113	3.9632	12	25.8804	25.9213	26.074	28.0248	27.9035	27.6507			amine biosynthetic process;amine metabolic process;aromatic compound biosynthetic process;biological regulation;biosynthetic process;carboxylic acid biosynthetic process;carboxylic acid metabolic process;cell cycle;cell cycle process;cellular amine metabolic process;cellular amino acid biosynthetic process;cellular amino acid metabolic process;cellular aromatic compound metabolic process;cellular…	binding;catalytic activity;coenzyme binding;cofactor binding;dihydrofolate reductase activity;drug binding;mRNA binding;NADP binding;nucleic acid binding;nucleotide binding;oxidoreductase activity;oxidoreductase activity, acting on the CH-NH group of donors;oxidoreductase activity, acting on the CH-NH group of donors, NAD or NADP as acceptor;RNA binding	cell part;cytoplasmic part;cytosol;intracellular organelle part;intracellular part;nuclear part;nucleoplasm;organelle part	12	12	73.3	73.3	73.3	21.452	0	281.95	5185100000	115	0.041	-15.2137	P00374;P00374-2;B4DM58;C9JJ68;Q86XF0	P00374;P00374-2;B4DM58			1734			P00374-2	B4DM58
Q9HBM1	SPC25	Kinetochore protein Spc25	-1.85692	2.46498	11	25.5373	25.5149	25.6307	27.5098	27.8803	26.8636			biological regulation;cell cycle;cell cycle phase;cell cycle process;cell division;cellular component organization;cellular component organization at cellular level;cellular component organization or biogenesis;cellular component organization or biogenesis at cellular level;cellular process;cellular response to stimulus;chromosome segregation;cytoskeleton organization;intracellular signal transdu…		cell part;chromosomal part;condensed chromosome kinetochore;cytoplasmic part;cytosol;intracellular membrane-bounded organelle;intracellular non-membrane-bounded organelle;intracellular organelle;intracellular organelle part;intracellular part;kinetochore;macromolecular complex;membrane-bounded organelle;Ndc80 complex;non-membrane-bounded organelle;nucleus;organelle;organelle part;protein complex	11	11	63.4	63.4	63.4	26.152	0	42.886	2699100000	106	0.0459286	-6.20682	Q9HBM1;C9JW94	Q9HBM1;C9JW94			4593			C9JW94
O43493	TGOLN2	Trans-Golgi network integral membrane protein 2	-1.8405	2.23857	8	23.1083	24.1065	24.1357	25.5263	25.6288	25.7169					cell part;cytoplasmic membrane-bounded vesicle;cytoplasmic part;cytoplasmic vesicle;Golgi apparatus;Golgi apparatus part;integral to membrane;intracellular membrane-bounded organelle;intracellular organelle;intracellular organelle part;intracellular part;intrinsic to membrane;membrane;membrane part;membrane-bounded organelle;membrane-bounded vesicle;nuclear part;nucleoplasm;organelle;organelle pa…	8	8	25.6	25.6	25.6	47.879	0	220.39	1248300000	49	0.0584786	-5.37877	J3KQ45;F8W8W7;O43493-4;O43493-2;O43493-5;O43493-3;O43493;O43493-6	J3KQ45;F8W8W7;O43493-4;O43493-2;O43493-5;O43493-3;O43493;O43493-6			951			F8W8W7	O43493-4	O43493-2	O43493-5	O43493-3		O43493-6
O14777	NDC80	Kinetochore protein NDC80 homolog	-1.67323	2.95084	5	22.9581	23.3788	23.4443	24.7416	25.1811	24.8782			attachment of spindle microtubules to chromosome;attachment of spindle microtubules to kinetochore;attachment of spindle microtubules to kinetochore involved in mitotic sister chromatid segregation;biological regulation;cell cycle;cell cycle phase;cell cycle process;cell division;cellular component organization;cellular component organization at cellular level;cellular component organization or b…	binding;identical protein binding;protein binding;structural constituent of cytoskeleton;structural molecule activity	cell part;chromosomal part;chromosome, centromeric region;condensed chromosome kinetochore;condensed chromosome outer kinetochore;condensed nuclear chromosome outer kinetochore;cytoplasmic part;cytosol;intracellular membrane-bounded organelle;intracellular non-membrane-bounded organelle;intracellular organelle;intracellular organelle part;intracellular part;kinetochore;macromolecular complex;memb…	5	5	11.2	11.2	11.2	73.912	0	7.8709	704660000	13	0.041625	-8.35915	O14777;I3L4G3	O14777			1336
Q8WXD2	SCG3	Secretogranin-3	-1.64638	2.52654	10	28.4131	28.6026	28.4058	30.1256	30.5454	29.6897			biological regulation;blood coagulation;cell activation;cellular process;coagulation;establishment of localization;establishment of localization in cell;exocytosis;hemostasis;multicellular organismal process;platelet activation;platelet degranulation;regulation of biological quality;regulation of body fluid levels;secretion;secretion by cell;transport;vesicle-mediated transport		cell part;cytoplasmic membrane-bounded vesicle lumen;cytoplasmic part;cytoplasmic vesicle membrane;cytoplasmic vesicle part;extracellular region;intracellular organelle part;intracellular part;membrane;membrane-enclosed lumen;organelle lumen;organelle membrane;organelle part;secretory granule lumen;transport vesicle membrane;vesicle lumen;vesicle membrane	19	19	54.7	54.7	33.3	53.005	0	323.31	23862000000	409	0.0431282	-6.44951	Q8WXD2	Q8WXD2			3888
B2RTY4	MYO9A	Unconventional myosin-IXa	-1.56968	2.50044	5	24.9207	24.6185	24.5635	26.5992	26.3623	25.8501			biological regulation;cellular process;cellular response to stimulus;intracellular signal transduction;multicellular organismal process;neurological system process;regulation of biological process;regulation of cellular process;regulation of response to stimulus;regulation of signal transduction;regulation of signaling;regulation of small GTPase mediated signal transduction;response to stimulus;s…	adenyl nucleotide binding;adenyl ribonucleotide binding;ATP binding;binding;catalytic activity;cation binding;enzyme activator activity;enzyme regulator activity;GTPase activator activity;GTPase regulator activity;hydrolase activity;hydrolase activity, acting on acid anhydrides;hydrolase activity, acting on acid anhydrides, in phosphorus-containing anhydrides;ion binding;metal ion binding;motor a…	cell part;cytoplasmic part;cytoskeletal part;cytosol;integral to membrane;intracellular;intracellular organelle part;intracellular part;intrinsic to membrane;macromolecular complex;membrane part;myosin complex;organelle part;protein complex;unconventional myosin complex	5	5	2.5	2.5	2.5	276	0.005124	1.971	1336400000	7	0.0431304	-6.34564	H3BRD5;B2RTY4-5;B2RTY4-2;B2RTY4;B2RTY4-4;H3BMM1;H3BV44;H3BU05	H3BRD5;B2RTY4-5;B2RTY4-2;B2RTY4;B2RTY4-4;H3BMM1;H3BV44			435			B2RTY4-5	B2RTY4-2		B2RTY4-4	H3BMM1	H3BV44
Q9UPT5	EXOC7	Exocyst complex component 7	-1.53713	2.0189	22	26.1524	26.1045	25.8267	27.8805	27.8769	26.9376			cellular component organization;cellular component organization at cellular level;cellular component organization or biogenesis;cellular component organization or biogenesis at cellular level;cellular macromolecule metabolic process;cellular metabolic process;cellular process;cellular protein metabolic process;establishment of localization;establishment of localization in cell;establishment of pr…		cell cortex part;cell part;cell projection part;centriolar satellite;cytoplasmic part;cytoskeletal part;cytosol;exocyst;growth cone membrane;intracellular organelle part;intracellular part;macromolecular complex;membrane;membrane part;microtubule organizing center;microtubule organizing center part;organelle part;plasma membrane;plasma membrane part;protein complex	22	22	46.2	46.2	46.2	78.808	0	323.31	3277700000	82	0.0718734	-4.66217	A0A0A0MSB8;Q9UPT5-2;Q9UPT5-5;Q9UPT5-1;Q9UPT5-6;Q9UPT5;A0A0A0MRE1;B4DJ07;Q9UPT5-4;B5MCY9;K7ERQ5;C9JME6;C9JKC2	A0A0A0MSB8;Q9UPT5-2;Q9UPT5-5;Q9UPT5-1;Q9UPT5-6;Q9UPT5;A0A0A0MRE1;B4DJ07			227			Q9UPT5-2	Q9UPT5-5	Q9UPT5-1	Q9UPT5-6		A0A0A0MRE1	B4DJ07
O15240	VGF	Neurosecretory protein VGF;Neuroendocrine regulatory peptide-1;Neuroendocrine regulatory peptide-2;Antimicrobial peptide VGF[554-577]	-1.52458	3.67635	46	32.2341	32.2823	32.1941	33.7586	33.9633	33.5623			biological regulation;carbohydrate homeostasis;cellular metabolic process;cellular process;chemical homeostasis;defense response;defense response to bacterium;establishment of localization;establishment of localization in cell;generation of precursor metabolites and energy;glucose homeostasis;homeostatic process;hormone secretion;hormone transport;insulin secretion;metabolic process;multicellular…		cell part;cytoplasmic membrane-bounded vesicle;cytoplasmic part;cytoplasmic vesicle;extracellular region part;extracellular space;intracellular membrane-bounded organelle;intracellular organelle;intracellular part;membrane-bounded organelle;membrane-bounded vesicle;organelle;transport vesicle;vesicle	46	46	77.6	77.6	77.6	67.257	0	323.31	113440000000	1955	0.0282667	-12.8617	O15240;Q05BJ3	O15240			1386
Q8NBT2	SPC24	Kinetochore protein Spc24	-1.51001	3.0232	2	26.1002	25.8714	26.0336	27.4389	27.8163	27.28			biological regulation;cell cycle;cell cycle phase;cell cycle process;cell division;cellular component organization;cellular component organization at cellular level;cellular component organization or biogenesis;cellular component organization or biogenesis at cellular level;cellular process;cellular response to stimulus;intracellular signal transduction;mitosis;mitotic cell cycle;nuclear division…		cell part;chromosomal part;condensed chromosome kinetochore;cytoplasmic part;cytosol;intracellular membrane-bounded organelle;intracellular non-membrane-bounded organelle;intracellular organelle;intracellular organelle part;intracellular part;kinetochore;macromolecular complex;membrane-bounded organelle;Ndc80 complex;non-membrane-bounded organelle;nuclear part;nucleolus;nucleus;organelle;organell…	10	10	74.6	74.6	18.3	22.478	0	323.31	4305100000	84	0.0407018	-8.73119	Q8NBT2;Q8NBT2-2	Q8NBT2;Q8NBT2-2			3753			Q8NBT2-2
P14635	CCNB1	G2/mitotic-specific cyclin-B1	-1.49703	2.64116	4	26.6351	27.2794	26.922	28.649	28.4031	28.2754			anaphase-promoting complex-dependent proteasomal ubiquitin-dependent protein catabolic process;anatomical structure development;anatomical structure morphogenesis;biological regulation;cardiac cell development;cardiac muscle cell development;catabolic process;cell cycle;cell cycle process;cell development;cell division;cell maturation;cellular catabolic process;cellular component assembly;cellula…	binding;catalytic activity;enzyme binding;histone kinase activity;kinase activity;kinase binding;patched binding;phosphotransferase activity, alcohol group as acceptor;protein binding;protein kinase activity;protein kinase binding;receptor binding;transferase activity;transferase activity, transferring phosphorus-containing groups	cell part;centrosome;chromosomal part;condensed chromosome outer kinetochore;condensed nuclear chromosome outer kinetochore;cytoplasm;cytoplasmic part;cytoskeletal part;cytosol;intracellular membrane-bounded organelle;intracellular non-membrane-bounded organelle;intracellular organelle;intracellular organelle part;intracellular part;macromolecular complex;membrane;membrane-bounded organelle;micro…	7	7	22.7	22.7	14.1	44.102	0	21.708	2221000000	77	0.0369134	-6.92307	P14635-2;P14635;E9PC90;H0YA62;H0YMP3	P14635-2;P14635;E9PC90			1989				E9PC90
K7EJH0	SPC24		-1.486	2.85463	1	25.9671	25.6553	25.7349	27.2433	27.5683	27.0038						9	1	74.4	8.3	8.3	19.001	0	64.183	3162400000	96	0.0412973	-7.88683	K7EJH0;K7EMX1;K7EJV2;K7ESQ2;K7ERQ7;A0A0A0MSN0	K7EJH0;K7EMX1;K7EJV2;K7ESQ2			1206			K7EMX1	K7EJV2	K7ESQ2
P13521	SCG2	Secretogranin-2;Secretoneurin;Manserin	-1.47464	2.36697	31	28.6421	28.7226	28.4937	30.125	30.4998	29.6576			anatomical structure formation involved in morphogenesis;angiogenesis;biological regulation;cell chemotaxis;cell migration;cell motility;cellular component movement;cellular process;cellular response to chemical stimulus;cellular response to stimulus;chemotaxis;defense response;developmental process;endothelial cell migration;eosinophil chemotaxis;eosinophil migration;establishment of localizatio…	binding;chemoattractant activity;cytokine activity;protein binding;receptor binding	cell part;cytoplasmic membrane-bounded vesicle;cytoplasmic part;cytoplasmic vesicle;extracellular region part;extracellular space;intracellular membrane-bounded organelle;intracellular organelle;intracellular part;membrane-bounded organelle;membrane-bounded vesicle;organelle;stored secretory granule;vesicle	31	31	59.5	59.5	59.5	70.94	0	323.31	21507000000	441	0.0561846	-5.83637	P13521;C9JQI2;C9JDT0	P13521			1970
Q9BRX5	GINS3	DNA replication complex GINS protein PSF3	-1.47403	4.26106	6	25.245	25.2208	25.0615	26.6179	26.7617	26.5698			biosynthetic process;cellular biosynthetic process;cellular macromolecule biosynthetic process;cellular macromolecule metabolic process;cellular metabolic process;cellular nitrogen compound metabolic process;cellular process;DNA metabolic process;DNA replication;macromolecule biosynthetic process;macromolecule metabolic process;metabolic process;nitrogen compound metabolic process;nucleic acid me…		cell part;intracellular organelle part;intracellular part;nuclear part;nucleoplasm;organelle part	6	6	36.1	36.1	36.1	28.774	0	117.69	907250000	33	0.044	-18.0969	Q9BRX5-3;Q9BRX5;Q9BRX5-2	Q9BRX5-3;Q9BRX5;Q9BRX5-2			4292			Q9BRX5	Q9BRX5-2
P10645	CHGA	Chromogranin-A;Vasostatin-1;Vasostatin-2;EA-92;ES-43;Pancreastatin;SS-18;WA-8;WE-14;LF-19;Catestatin;AL-11;GV-19;GR-44;ER-37;GE-25;Serpinin-RRG;Serpinin;p-Glu serpinin precursor	-1.4657	2.85263	30	31.3874	31.3595	31.2902	32.9278	33.0551	32.4512			biological regulation;cell activation;cell activation involved in immune response;cell chemotaxis;cell killing;cell migration;cell motility;cellular component movement;cellular process;cellular response to chemical stimulus;cellular response to stimulus;chemotaxis;cytokine production;cytokine production involved in immune response;defense response;defense response to bacterium;defense response to…		cell part;cytoplasmic membrane-bounded vesicle;cytoplasmic part;cytoplasmic vesicle;cytoplasmic vesicle membrane;cytoplasmic vesicle part;extracellular region;intracellular membrane-bounded organelle;intracellular organelle;intracellular organelle part;intracellular part;lysosome;lytic vacuole;mast cell granule;membrane;membrane-bounded organelle;membrane-bounded vesicle;organelle;organelle membr…	30	30	73.1	73.1	73.1	50.688	0	323.31	130250000000	1223	0.0407467	-7.87727	P10645;G5E968	P10645;G5E968			1919			G5E968
P98179	RBM3	RNA-binding protein 3	-1.4634	2.91061	6	27.3615	27.5196	27.013	28.6814	28.958	28.6448			biological regulation;biosynthetic process;cellular biosynthetic process;cellular macromolecule biosynthetic process;cellular macromolecule metabolic process;cellular metabolic process;cellular nitrogen compound metabolic process;cellular process;cellular protein metabolic process;cellular response to chemical stimulus;cellular response to dsRNA;cellular response to organic substance;cellular res…	binding;nucleic acid binding;nucleotide binding;ribonucleoprotein binding;ribosomal large subunit binding;RNA binding	cell part;cell projection;cytoplasm;dendrite;intracellular membrane-bounded organelle;intracellular organelle;intracellular part;membrane-bounded organelle;neuron projection;nucleus;organelle	6	6	55.4	55.4	55.4	17.17	0	214.54	1744700000	41	0.0405882	-8.15862	P98179	P98179			2819
Q9UHG2	PCSK1N	ProSAAS;KEP;Big SAAS;Little SAAS;Big PEN-LEN;PEN;Little LEN;Big LEN	-1.45557	2.46767	8	27.4027	27.3993	27.8851	28.9957	29.3222	28.7359			biological regulation;cell surface receptor linked signaling pathway;cellular process;cellular response to stimulus;G-protein coupled receptor protein signaling pathway;hormone metabolic process;macromolecule metabolic process;metabolic process;multicellular organismal process;negative regulation of catalytic activity;negative regulation of endopeptidase activity;negative regulation of hydrolase …	binding;endopeptidase inhibitor activity;endopeptidase regulator activity;enzyme inhibitor activity;enzyme regulator activity;peptidase inhibitor activity;peptidase regulator activity;protein binding;receptor binding;serine-type endopeptidase inhibitor activity	cell part;cytoplasmic membrane-bounded vesicle;cytoplasmic part;cytoplasmic vesicle;extracellular membrane-bounded organelle;extracellular organelle;extracellular region part;extracellular space;extracellular vesicular exosome;Golgi apparatus part;intracellular membrane-bounded organelle;intracellular organelle;intracellular organelle part;intracellular part;membrane-bounded organelle;membrane-bo…	8	8	50.4	50.4	50.4	27.372	0	300.78	2113800000	170	0.0458313	-6.21728	Q9UHG2;Q9NPY3	Q9UHG2			4906
O14773	TPP1	Tripeptidyl-peptidase 1	-1.406	3.20794	6	26.3307	26.7322	26.4871	27.892	28.0819	27.7941			anatomical structure development;anatomical structure homeostasis;biological regulation;bone resorption;catabolic process;cell differentiation;cellular catabolic process;cellular component organization;cellular component organization at cellular level;cellular component organization or biogenesis;cellular component organization or biogenesis at cellular level;cellular developmental process;cellul…	binding;catalytic activity;cation binding;endopeptidase activity;exopeptidase activity;hydrolase activity;ion binding;metal ion binding;peptidase activity;peptidase activity, acting on L-amino acid peptides;peptide binding;serine hydrolase activity;serine-type endopeptidase activity;serine-type peptidase activity;tripeptidyl-peptidase activity	cell part;cytoplasmic membrane-bounded vesicle;cytoplasmic part;cytoplasmic vesicle;extracellular membrane-bounded organelle;extracellular organelle;extracellular region part;extracellular vesicular exosome;intracellular membrane-bounded organelle;intracellular organelle;intracellular organelle lumen;intracellular organelle part;intracellular part;lysosomal lumen;lysosome;lytic vacuole;melanosome…	6	6	17.4	17.4	17.4	60.457	0	36.014	1066900000	78	0.0359	-9.75122	A0A0C4DGZ9;O14773-2;O14773	A0A0C4DGZ9;O14773-2;O14773			309			O14773-2	O14773
P41567	EIF1	Eukaryotic translation initiation factor 1	-1.33273	3.46298	2	27.0801	27.2677	27.3578	28.524	28.7309	28.4488			biological regulation;dosage compensation;dosage compensation, by inactivation of X chromosome;posttranscriptional regulation of gene expression;regulation of biological process;regulation of biosynthetic process;regulation of cellular biosynthetic process;regulation of cellular macromolecule biosynthetic process;regulation of cellular metabolic process;regulation of cellular process;regulation o…	binding;nucleic acid binding;RNA binding;translation factor activity, nucleic acid binding;translation initiation factor activity	cell part;cytoplasm;intracellular membrane-bounded organelle;intracellular organelle;intracellular part;membrane-bounded organelle;nucleus;organelle	7	7	82.3	82.3	26.5	12.732	0	323.31	8093700000	164	0.0371429	-11.3433	P41567;K7EM18;K7EQP2	P41567;K7EM18			1220			K7EM18
P07858	CTSB	Cathepsin B;Cathepsin B light chain;Cathepsin B heavy chain	-1.29669	2.65807	7	24.9826	25.5774	25.4101	26.6147	26.5281	26.7174			activation of immune response;activation of innate immune response;anatomical structure development;biological regulation;cell differentiation;cellular component disassembly;cellular component disassembly at cellular level;cellular component organization;cellular component organization at cellular level;cellular component organization or biogenesis;cellular component organization or biogenesis at…	binding;catalytic activity;collagen binding;cysteine-type endopeptidase activity;cysteine-type peptidase activity;endopeptidase activity;glycoprotein binding;hydrolase activity;peptidase activity;peptidase activity, acting on L-amino acid peptides;protein binding;proteoglycan binding	cell part;cytoplasmic membrane-bounded vesicle;cytoplasmic part;cytoplasmic vesicle;extracellular membrane-bounded organelle;extracellular organelle;extracellular region;extracellular region part;extracellular space;extracellular vesicular exosome;intracellular;intracellular membrane-bounded organelle;intracellular non-membrane-bounded organelle;intracellular organelle;intracellular organelle par…	7	7	30.7	30.7	30.7	37.821	0	323.31	1865300000	65	0.0364553	-6.99544	P07858;R4GMQ5;E9PR54;E9PJ67;E9PCB3;E9PKQ7;E9PNL5;E9PHZ5;E9PLY3;E9PSG5;E9PQM1	P07858			1838
Q7Z5H4	VN1R5	Vomeronasal type-1 receptor 5	-1.28577	3.48914	1	28.0732	28.0036	28.2319	29.5161	29.4323	29.2177			response to chemical stimulus;response to organic substance;response to pheromone;response to stimulus	G-protein coupled receptor activity;molecular transducer activity;pheromone receptor activity;receptor activity;signal transducer activity;signaling receptor activity;transmembrane signaling receptor activity	cell part;integral to membrane;intrinsic to membrane;membrane;membrane part;plasma membrane	1	1	2	2	2	40.778	0.00046051	3.561	14276000000	37	0.039	-11.5198	Q7Z5H4	Q7Z5H4			3565
Q9Y5J9	TIMM8B	Mitochondrial import inner membrane translocase subunit Tim8 B	-1.26644	2.818	5	26.0816	25.8625	25.9367	27.3344	27.4173	26.9284			cellular macromolecule metabolic process;cellular metabolic process;cellular process;cellular protein metabolic process;chaperone-mediated protein transport;establishment of localization;establishment of localization in cell;establishment of protein localization;establishment of protein localization in mitochondrion;establishment of protein localization to organelle;intracellular protein transpor…	binding;cation binding;ion binding;metal ion binding;transition metal ion binding;zinc ion binding	cell part;cytoplasmic part;extracellular region part;extracellular space;intracellular membrane-bounded organelle;intracellular organelle;intracellular organelle part;intracellular part;macromolecular complex;membrane;membrane-bounded organelle;mitochondrial inner membrane;mitochondrial intermembrane space protein transporter complex;mitochondrial membrane;mitochondrial part;mitochondrion;organel…	5	5	60.2	60.2	60.2	9.3435	0	295.45	1866500000	111	0.0398	-7.71342	Q9Y5J9;G3XAN8;E9PIR3	Q9Y5J9;G3XAN8			5154			G3XAN8
P31350	RRM2	Ribonucleoside-diphosphate reductase subunit M2	-1.20771	2.65165	20	27.3494	27.7691	27.7834	28.7299	28.7562	29.0389			biological regulation;biosynthetic process;cell cycle;cell cycle process;cellular biosynthetic process;cellular component assembly;cellular component organization;cellular component organization or biogenesis;cellular macromolecule biosynthetic process;cellular macromolecule metabolic process;cellular metabolic process;cellular nitrogen compound biosynthetic process;cellular nitrogen compound met…	binding;catalytic activity;cation binding;ion binding;metal ion binding;oxidoreductase activity;oxidoreductase activity, acting on CH or CH2 groups;oxidoreductase activity, acting on CH or CH2 groups, disulfide as acceptor;ribonucleoside-diphosphate reductase activity	cell part;cytoplasm;cytoplasmic part;cytosol;intracellular membrane-bounded organelle;intracellular organelle;intracellular organelle part;intracellular part;membrane-bounded organelle;nuclear part;nucleoplasm;nucleus;organelle;organelle part	22	22	65.3	65.3	59.1	44.877	0	250.77	6412300000	232	0.0369355	-6.96786	P31350;P31350-2;C9JXC1;Q7LG56-3	P31350;P31350-2;C9JXC1			2225			P31350-2	C9JXC1
P22466	GAL	Galanin peptides;Galanin;Galanin message-associated peptide	-1.20503	2.56591	7	26.9956	26.738	26.7247	27.9967	28.3137	27.7629			anatomical structure development;behavior;biological regulation;cAMP-mediated signaling;cell surface receptor linked signaling pathway;cellular process;cellular response to stimulus;cyclic-nucleotide-mediated signaling;defense response;developmental process;establishment of localization;establishment of localization in cell;feeding behavior;G-protein coupled receptor protein signaling pathway;hor…	binding;galanin receptor binding;G-protein-coupled receptor binding;hormone activity;neuropeptide hormone activity;neuropeptide receptor binding;protein binding;receptor binding;type 1 galanin receptor binding;type 2 galanin receptor binding;type 3 galanin receptor binding	cell body;cell part;cytoplasmic membrane-bounded vesicle;cytoplasmic part;cytoplasmic vesicle;extracellular region;extracellular region part;extracellular space;Golgi apparatus;intracellular membrane-bounded organelle;intracellular organelle;intracellular part;membrane-bounded organelle;membrane-bounded vesicle;neuronal cell body;organelle;stored secretory granule;vesicle	7	7	65	65	65	13.302	0	323.31	6184100000	121	0.0409459	-6.60889	P22466	P22466			2100
P62158	CALM2;CALM1	Calmodulin	-1.1358	2.25351	11	33.2748	32.9797	33.1767	34.3958	34.5353	33.9075			activation of adenylate cyclase activity;activation of immune response;activation of innate immune response;activation of phospholipase C activity;alcohol metabolic process;anatomical structure development;biological regulation;blood coagulation;calcium-mediated signaling;carbohydrate catabolic process;carbohydrate metabolic process;catabolic process;cell activation;cell communication;cell surfac…	binding;calcium ion binding;catalytic activity;cation binding;cytoskeletal protein binding;enzyme activator activity;enzyme binding;enzyme regulator activity;ion binding;ion channel binding;kinase activator activity;kinase activity;kinase binding;kinase regulator activity;metal ion binding;nitric-oxide synthase regulator activity;N-terminal myristoylation domain binding;phosphatase activator acti…	cell part;cell projection part;centrosome;contractile fiber part;cytoplasm;cytoplasmic part;cytoskeletal part;cytosol;extracellular membrane-bounded organelle;extracellular organelle;extracellular region;extracellular region part;extracellular vesicular exosome;growth cone;intracellular membrane-bounded organelle;intracellular non-membrane-bounded organelle;intracellular organelle;intracellular o…	13	13	73.8	73.8	70.1	20.762	0	323.31	404760000000	1888	0.0582281	-5.43048	H0Y7A7;P62158;E7ETZ0;E7EMB3;Q96HY3;G3V361;M0QZ52;F8WBR5;G3V226;G3V479;C9J7T9;P02585	H0Y7A7;P62158;E7ETZ0;E7EMB3;Q96HY3;G3V361			1017			P62158	E7ETZ0	E7EMB3	Q96HY3	G3V361
Q6QNY1	BLOC1S2	Biogenesis of lysosome-related organelles complex 1 subunit 2	-1.13164	2.09509	7	25.2465	25.0796	25.129	26.3719	26.622	25.8561			anterograde axon cargo transport;anterograde synaptic vesicle transport;axon cargo transport;biological regulation;cell projection organization;cellular component movement;cellular component organization;cellular component organization at cellular level;cellular component organization or biogenesis;cellular component organization or biogenesis at cellular level;cellular process;cytoskeleton organ…	binding;cytoskeletal protein binding;gamma-tubulin binding;protein binding;protein C-terminus binding;tubulin binding	BLOC complex;BLOC-1 complex;cell part;centrosome;cytoplasmic part;cytoskeletal part;cytosolic part;endosome;gamma-tubulin complex;intracellular membrane-bounded organelle;intracellular non-membrane-bounded organelle;intracellular organelle;intracellular organelle part;intracellular part;macromolecular complex;membrane-bounded organelle;microtubule organizing center;microtubule organizing center p…	7	7	71.1	71.1	71.1	15.961	0	189.34	1607000000	81	0.0665068	-4.90182	Q6QNY1;J3QRU7;Q6QNY1-2;A0A087X1N6	Q6QNY1			3481
Q16763	UBE2S	Ubiquitin-conjugating enzyme E2 S	-1.12927	2.87794	7	26.28	26.5632	26.4906	27.6769	27.6961	27.3486			activation of anaphase-promoting complex activity;anaphase-promoting complex-dependent proteasomal ubiquitin-dependent protein catabolic process;biological regulation;catabolic process;cell cycle process;cell division;cellular catabolic process;cellular component assembly;cellular component assembly at cellular level;cellular component organization;cellular component organization at cellular leve…	acid-amino acid ligase activity;adenyl nucleotide binding;adenyl ribonucleotide binding;ATP binding;binding;catalytic activity;enzyme binding;ligase activity;ligase activity, forming carbon-nitrogen bonds;nucleotide binding;protein binding;purine nucleotide binding;purine ribonucleoside triphosphate binding;purine ribonucleotide binding;ribonucleotide binding;small conjugating protein ligase acti…	anaphase-promoting complex;cell part;cullin-RING ubiquitin ligase complex;cytoplasm;intracellular organelle part;intracellular part;macromolecular complex;nuclear part;nuclear ubiquitin ligase complex;organelle part;protein complex;ubiquitin ligase complex	7	7	50.5	50.5	50.5	23.845	0	48.814	1093100000	83	0.0424444	-7.999	Q16763;K7EPJ1;K7EM75	Q16763;K7EPJ1			3239			K7EPJ1
Q8IY17	PNPLA6	Neuropathy target esterase	-1.12377	2.83453	4	23.4521	23.8528	23.5051	24.6711	24.8677	24.6425			alcohol metabolic process;amine metabolic process;anatomical structure formation involved in morphogenesis;anatomical structure morphogenesis;angiogenesis;catabolic process;cellular amine metabolic process;cellular biogenic amine metabolic process;cellular lipid metabolic process;cellular metabolic process;cellular nitrogen compound metabolic process;cellular process;developmental process;ethanol…	carboxylic ester hydrolase activity;catalytic activity;hydrolase activity;hydrolase activity, acting on ester bonds;lipase activity;lysophospholipase activity;phospholipase activity	cell part;cytoplasmic part;endoplasmic reticulum;endoplasmic reticulum membrane;endoplasmic reticulum part;integral to membrane;intracellular membrane-bounded organelle;intracellular organelle;intracellular organelle part;intracellular part;intrinsic to membrane;membrane;membrane part;membrane-bounded organelle;organelle;organelle membrane;organelle part	4	4	4.5	4.5	4.5	143.35	0	6.9619	210810000	23	0.0402105	-7.79127	Q8IY17-5;Q8IY17-2;Q8IY17-3;Q8IY17;Q8IY17-4;M0QYT1;M0R2C2	Q8IY17-5;Q8IY17-2;Q8IY17-3;Q8IY17;Q8IY17-4			3662			Q8IY17-2	Q8IY17-3	Q8IY17	Q8IY17-4
Q9BZL1	UBL5	Ubiquitin-like protein 5	-1.12078	2.33739	4	26.1344	25.6019	26.088	27.0759	27.2218	26.8889			cellular macromolecule metabolic process;cellular metabolic process;cellular nitrogen compound metabolic process;cellular process;cellular protein metabolic process;macromolecule metabolic process;macromolecule modification;metabolic process;mRNA metabolic process;mRNA processing;nitrogen compound metabolic process;nuclear mRNA splicing, via spliceosome;nucleic acid metabolic process;nucleobase-c…	protein tag	cell part;cytoplasm;intracellular membrane-bounded organelle;intracellular organelle;intracellular part;membrane-bounded organelle;nucleus;organelle	4	4	47.9	47.9	47.9	8.5468	0	15.94	3373000000	82	0.0564293	-5.72822	Q9BZL1;K7EQ43	Q9BZL1			4417
P05060	CHGB	Secretogranin-1;PE-11;GAWK peptide;CCB peptide	-1.09362	3.16189	22	27.5266	27.493	27.3247	28.5452	28.7078	28.3722				binding;hormone activity;protein binding;receptor binding	cell part;cytoplasmic membrane-bounded vesicle;cytoplasmic part;cytoplasmic vesicle;extracellular region;intracellular membrane-bounded organelle;intracellular organelle;intracellular part;membrane-bounded organelle;membrane-bounded vesicle;organelle;stored secretory granule;vesicle	22	22	47.4	47.4	47.4	78.275	0	323.31	11162000000	284	0.0442927	-9.48713	P05060;A0A0A0MT66	P05060;A0A0A0MT66			1786			A0A0A0MT66
Q9NPD8	UBE2T	Ubiquitin-conjugating enzyme E2 T	-1.08197	3.33767	9	26.2952	26.5609	26.3039	27.5226	27.5235	27.3599			cellular macromolecule metabolic process;cellular metabolic process;cellular nitrogen compound metabolic process;cellular process;cellular protein metabolic process;cellular response to stimulus;cellular response to stress;DNA metabolic process;DNA repair;macromolecule metabolic process;macromolecule modification;metabolic process;nitrogen compound metabolic process;nucleic acid metabolic process…	acid-amino acid ligase activity;adenyl nucleotide binding;adenyl ribonucleotide binding;ATP binding;binding;catalytic activity;chromatin binding;enzyme binding;ligase activity;ligase activity, forming carbon-nitrogen bonds;nucleotide binding;protein binding;purine nucleotide binding;purine ribonucleoside triphosphate binding;purine ribonucleotide binding;ribonucleotide binding;small conjugating p…	cell part;cytoplasm;intracellular membrane-bounded organelle;intracellular organelle;intracellular organelle part;intracellular part;membrane-bounded organelle;nuclear part;nucleoplasm;nucleus;organelle;organelle part	9	9	72.6	72.6	72.6	22.521	0	89.148	2575000000	101	0.0288889	-10.5327	Q9NPD8	Q9NPD8			4630
P52292	KPNA2	Importin subunit alpha-1	-1.02998	3.32053	23	28.7087	28.5268	28.6309	29.8026	29.514	29.6398			biological regulation;cell surface receptor linked signaling pathway;cellular macromolecule metabolic process;cellular metabolic process;cellular nitrogen compound metabolic process;cellular process;cellular response to chemical stimulus;cellular response to cytokine stimulus;cellular response to organic substance;cellular response to stimulus;cytokine-mediated signaling pathway;DNA metabolic pro…	binding;enzyme binding;histone deacetylase binding;nuclear localization sequence binding;peptide binding;protein binding;protein transporter activity;signal sequence binding;substrate-specific transporter activity;transporter activity	cell part;cytoplasm;cytoplasmic part;cytosol;intracellular organelle part;intracellular part;membrane;nuclear part;nucleoplasm;organelle part	23	23	56.3	56.3	56.3	57.861	0	323.31	17147000000	354	0.0268966	-10.4262	P52292;J3QLL0;J3KS65;J3QL07	P52292			2513
P50897	PPT1	Palmitoyl-protein thioesterase 1	-1.02617	2.94144	6	26.9823	26.5702	26.8141	27.8761	27.7843	27.7848			adult behavior;adult locomotory behavior;anatomical structure development;associative learning;behavior;biological regulation;brain development;catabolic process;cation homeostasis;cell development;cellular catabolic process;cellular cation homeostasis;cellular chemical homeostasis;cellular component organization;cellular component organization or biogenesis;cellular developmental process;cellula…	acyl-CoA thioesterase activity;catalytic activity;CoA hydrolase activity;hydrolase activity;hydrolase activity, acting on ester bonds;palmitoyl-(protein) hydrolase activity;palmitoyl-CoA hydrolase activity;thiolester hydrolase activity	axon;cell body;cell part;cell projection;clathrin-coated vesicle;coated vesicle;cytoplasmic membrane-bounded vesicle;cytoplasmic part;cytoplasmic vesicle;cytosol;dendrite;extracellular membrane-bounded organelle;extracellular organelle;extracellular region;extracellular region part;extracellular space;extracellular vesicular exosome;Golgi apparatus;intracellular membrane-bounded organelle;intrace…	9	9	42.8	42.8	23.9	34.193	0	205.31	4589100000	140	0.0409846	-8.31191	P50897;E9PMG2;E9PIA8;P50897-2;Q5T0S4;E9PK48;E9PSE5	P50897;E9PMG2;E9PIA8;P50897-2			2478			E9PMG2	E9PIA8	P50897-2
P13995	MTHFD2	Bifunctional methylenetetrahydrofolate dehydrogenase/cyclohydrolase, mitochondrial;NAD-dependent methylenetetrahydrofolate dehydrogenase;Methenyltetrahydrofolate cyclohydrolase	-1.0105	2.82524	9	26.2793	25.9488	25.8728	26.9911	27.1176	27.0237			aromatic compound biosynthetic process;biosynthetic process;cellular aromatic compound metabolic process;cellular biosynthetic process;cellular metabolic process;cellular nitrogen compound biosynthetic process;cellular nitrogen compound metabolic process;cellular process;coenzyme biosynthetic process;coenzyme metabolic process;cofactor biosynthetic process;cofactor metabolic process;folic acid-co…	anion binding;binding;catalytic activity;cation binding;cyclohydrolase activity;hydrolase activity;hydrolase activity, acting on carbon-nitrogen (but not peptide) bonds;hydrolase activity, acting on carbon-nitrogen (but not peptide) bonds, in cyclic amidines;ion binding;magnesium ion binding;metal ion binding;methenyltetrahydrofolate cyclohydrolase activity;methylenetetrahydrofolate dehydrogenase…	cell part;cytoplasmic part;extracellular region part;extracellular space;intracellular membrane-bounded organelle;intracellular organelle;intracellular part;membrane-bounded organelle;mitochondrion;organelle	9	9	36	36	36	37.895	0	323.31	3297400000	105	0.0403038	-7.74743	P13995;P13995-2;B9A062;B8ZZU9	P13995;P13995-2;B9A062			1982			P13995-2	B9A062
Q53EZ4	CEP55	Centrosomal protein of 55 kDa	-1.00703	2.2811	4	23.329	23.2238	23.5515	24.0803	24.4422	24.6027			cell cycle cytokinesis;cell cycle phase;cell cycle process;cellular component organization;cellular component organization at cellular level;cellular component organization or biogenesis;cellular component organization or biogenesis at cellular level;cellular process;cytokinesis;cytokinesis after mitosis;cytokinetic cell separation;cytokinetic process;establishment of localization;establishment o…		cell division site part;cell part;centriole;centrosome;cleavage furrow;cytoplasmic part;cytoskeletal part;extracellular region part;intercellular bridge;intracellular non-membrane-bounded organelle;intracellular organelle;intracellular organelle part;intracellular part;membrane;microtubule organizing center;microtubule organizing center part;midbody;non-membrane-bounded organelle;organelle;organe…	4	4	14.7	14.7	14.7	54.178	0.00046871	3.7879	240330000	11	0.0584909	-5.527	Q53EZ4;Q53EZ4-2;H0Y432	Q53EZ4;Q53EZ4-2;H0Y432			3295			Q53EZ4-2	H0Y432
O14910	LIN7A	Protein lin-7 homolog A	-0.963947	2.25019	1	26.5251	26.504	26.6144	27.2854	27.8553	27.3946			anatomical structure development;asymmetric protein localization;biological regulation;cell communication;cell-cell signaling;cellular component assembly;cellular component organization;cellular component organization or biogenesis;cellular process;developmental process;establishment of localization;establishment of localization in cell;establishment of protein localization;establishment or maint…	binding;L27 domain binding;protein binding;protein domain specific binding	basolateral plasma membrane;cell junction;cell part;cell projection;cell-cell junction;cytoskeletal part;extracellular membrane-bounded organelle;extracellular organelle;extracellular region part;extracellular vesicular exosome;intracellular organelle part;intracellular part;macromolecular complex;membrane;membrane part;membrane-bounded organelle;membrane-bounded vesicle;MPP7-DLG1-LIN7 complex;ne…	5	1	34.8	10.3	10.3	25.996	0	10.993	4141200000	101	0.0579738	-5.41894	O14910;H0YIA8;H0YI92;J3KN23	O14910;H0YIA8			1346			H0YIA8
Q9NRG0	CHRAC1	Chromatin accessibility complex protein 1	-0.959121	2.1849	4	22.7705	23.2595	23.1444	23.7964	24.1119	24.1434			biosynthetic process;cellular biosynthetic process;cellular component organization;cellular component organization at cellular level;cellular component organization or biogenesis;cellular component organization or biogenesis at cellular level;cellular macromolecule biosynthetic process;cellular macromolecule metabolic process;cellular metabolic process;cellular nitrogen compound metabolic process…	binding;catalytic activity;DNA binding;DNA polymerase activity;DNA-directed DNA polymerase activity;nucleic acid binding;nucleotidyltransferase activity;sequence-specific DNA binding;transferase activity;transferase activity, transferring phosphorus-containing groups	cell part;chromatin accessibility complex;chromatin remodeling complex;chromosomal part;DNA polymerase complex;epsilon DNA polymerase complex;intracellular;intracellular organelle part;intracellular part;macromolecular complex;nuclear chromosome part;nuclear part;organelle part;protein complex	4	4	45	45	45	14.71	0	10.123	123360000	14	0.0631713	-5.19629	Q9NRG0;E5RGS9;H0YBP8	Q9NRG0;E5RGS9			4673			E5RGS9
O15392	BIRC5	Baculoviral IAP repeat-containing protein 5	-0.946069	2.76854	1	22.5665	22.391	22.3672	23.4931	23.5014	23.1684			biological regulation;biosynthetic process;cell cycle;cell cycle checkpoint;cell cycle phase;cell cycle process;cell division;cellular biosynthetic process;cellular component assembly;cellular component assembly at cellular level;cellular component organization;cellular component organization at cellular level;cellular component organization or biogenesis;cellular component organization or biogen…	acid-amino acid ligase activity;binding;caspase inhibitor activity;caspase regulator activity;catalytic activity;cation binding;chaperone binding;cobalt ion binding;cofactor binding;cysteine-type endopeptidase inhibitor activity;cytoskeletal protein binding;endopeptidase inhibitor activity;endopeptidase regulator activity;enzyme binding;enzyme inhibitor activity;enzyme regulator activity;GTPase b…	cell part;centriole;chromosomal part;chromosome;chromosome passenger complex;chromosome, centromeric region;condensed chromosome kinetochore;cytoplasm;cytoplasmic microtubule;cytoplasmic part;cytoskeletal part;cytosol;interphase microtubule organizing center;intracellular membrane-bounded organelle;intracellular non-membrane-bounded organelle;intracellular organelle;intracellular organelle part;i…	1	1	9.9	9.9	9.9	13.438	0.0075894	1.7613	320370000	25	0.0376774	-7.48472	K7EMW2;A0A0B4J1S3;H3BLT4;O15392-5;O15392-4;O15392;O15392-2	K7EMW2;A0A0B4J1S3;H3BLT4;O15392-5;O15392-4;O15392;O15392-2			260			A0A0B4J1S3	H3BLT4	O15392-5	O15392-4	O15392	O15392-2
P48681	NES	Nestin	-0.932101	3.14853	58	28.6707	28.7573	28.6821	29.6412	29.7975	29.4678			anatomical structure development;anatomical structure morphogenesis;biological regulation;brain development;camera-type eye development;cell cycle process;cell part morphogenesis;cell projection morphogenesis;cell projection organization;cell proliferation;cellular component morphogenesis;cellular component organization;cellular component organization at cellular level;cellular component organiza…	binding;intermediate filament binding;protein binding;protein complex binding;structural molecule activity	cell part;cytoplasm;cytoskeletal part;cytoskeleton;intermediate filament;intermediate filament cytoskeleton;intracellular non-membrane-bounded organelle;intracellular organelle;intracellular organelle part;intracellular part;macromolecular complex;non-membrane-bounded organelle;organelle;organelle part;protein complex	58	58	45.3	45.3	45.3	177.44	0	323.31	12786000000	627	0.0412727	-9.41174	P48681	P48681			2412
Q9BRK5	SDF4	45 kDa calcium-binding protein	-0.91328	2.13836	15	26.7279	26.9522	26.6794	27.7402	27.9553	27.4038			anatomical structure development;calcium ion-dependent exocytosis;cell differentiation;cellular developmental process;cellular process;cerebellum development;developmental process;establishment of localization;establishment of localization in cell;exocytosis;fat cell differentiation;response to abiotic stimulus;response to chemical stimulus;response to ethanol;response to light stimulus;response …	binding;calcium ion binding;cation binding;identical protein binding;ion binding;metal ion binding;protein binding	bleb;cell part;cell projection;cytoplasm;cytoplasmic part;endosome;extracellular membrane-bounded organelle;extracellular organelle;extracellular region part;extracellular vesicular exosome;Golgi apparatus;Golgi apparatus part;Golgi lumen;intracellular membrane-bounded organelle;intracellular organelle;intracellular organelle lumen;intracellular organelle part;intracellular part;late endosome;mem…	15	15	63.3	63.3	63.3	41.806	0	323.31	6235100000	158	0.0652841	-5.04201	Q9BRK5;Q9BRK5-2;Q9BRK5-6;H0Y3T6;G3V1E2;Q9BRK5-4;Q9BRK5-3;Q9BRK5-5	Q9BRK5;Q9BRK5-2;Q9BRK5-6;H0Y3T6;G3V1E2;Q9BRK5-4;Q9BRK5-3			4280			Q9BRK5-2	Q9BRK5-6	H0Y3T6	G3V1E2	Q9BRK5-4	Q9BRK5-3
Q6NZY4	ZCCHC8	Zinc finger CCHC domain-containing protein 8	-0.911416	3.86342	7	23.6321	23.5807	23.5194	24.5964	24.4502	24.4199			cellular macromolecule metabolic process;cellular metabolic process;cellular nitrogen compound metabolic process;cellular process;macromolecule metabolic process;metabolic process;mRNA metabolic process;mRNA processing;nitrogen compound metabolic process;nuclear mRNA splicing, via spliceosome;nucleic acid metabolic process;nucleobase-containing compound metabolic process;primary metabolic process…	binding;cation binding;ion binding;metal ion binding;transition metal ion binding;zinc ion binding	catalytic step 2 spliceosome;cell part;intracellular membrane-bounded organelle;intracellular organelle;intracellular organelle part;intracellular part;macromolecular complex;membrane-bounded organelle;nuclear part;nucleoplasm;nucleus;organelle;organelle part;ribonucleoprotein complex;spliceosomal complex	7	7	16.3	16.3	16.3	78.576	0	96.491	337020000	30	0.0328	-14.352	Q6NZY4;Q6NZY4-2;F5H803;F5GXQ6;F5H6J5;F5GX80	Q6NZY4;Q6NZY4-2			3447			Q6NZY4-2
Q4G176	ACSF3	Acyl-CoA synthetase family member 3, mitochondrial	-0.897263	2.06216	4	26.3821	26.73	26.9072	27.6823	27.6699	27.3589			biosynthetic process;carboxylic acid biosynthetic process;carboxylic acid catabolic process;carboxylic acid metabolic process;catabolic process;cellular biosynthetic process;cellular catabolic process;cellular ketone metabolic process;cellular lipid metabolic process;cellular metabolic process;cellular process;dicarboxylic acid catabolic process;dicarboxylic acid metabolic process;fatty acid bios…	acid-thiol ligase activity;adenyl nucleotide binding;adenyl ribonucleotide binding;ATP binding;binding;catalytic activity;ligase activity;ligase activity, forming carbon-sulfur bonds;malonyl-CoA synthetase activity;nucleotide binding;purine nucleotide binding;purine ribonucleoside triphosphate binding;purine ribonucleotide binding;ribonucleotide binding	cell part;cytoplasmic part;intracellular membrane-bounded organelle;intracellular organelle;intracellular part;membrane-bounded organelle;mitochondrion;organelle	4	4	5.9	5.9	5.9	64.129	0.00065775	2.8322	1136900000	18	0.0682508	-4.79712	Q4G176;F5H5A1;F5H362;F5H755;F5H2G6;F5H3B2;H0YH37;H0YGC7;F5GX20	Q4G176;F5H5A1;F5H362;F5H755;F5H2G6			3287			F5H5A1	F5H362	F5H755	F5H2G6
Q9Y2Y0	ARL2BP	ADP-ribosylation factor-like protein 2-binding protein	-0.858152	2.22925	8	25.0932	25.5424	25.3066	25.9998	26.3254	26.1916			biological regulation;cellular metabolic process;cellular process;cellular response to stimulus;energy derivation by oxidation of organic compounds;energy reserve metabolic process;generation of precursor metabolites and energy;maintenance of location;maintenance of location in cell;maintenance of protein localization to organelle;maintenance of protein location;maintenance of protein location in…	enzyme regulator activity;GTPase regulator activity;nucleoside-triphosphatase regulator activity;protein binding transcription factor activity;transcription coactivator activity;transcription cofactor activity;transcription factor binding transcription factor activity	cell part;cell projection;centrosome;cilium;cytoplasmic part;cytoskeletal part;cytosol;intracellular membrane-bounded organelle;intracellular non-membrane-bounded organelle;intracellular organelle;intracellular organelle lumen;intracellular organelle part;intracellular part;membrane-bounded organelle;membrane-enclosed lumen;microtubule organizing center;midbody;mitochondrial intermembrane space;m…	8	8	76.3	76.3	76.3	17.711	0	285.46	2128400000	159	0.0610894	-5.34673	Q9Y2Y0-2;Q9Y2Y0;H3BU49;H3BM52	Q9Y2Y0-2;Q9Y2Y0;H3BU49;H3BM52			5076			Q9Y2Y0	H3BU49	H3BM52
P12004	PCNA	Proliferating cell nuclear antigen	-0.851745	2.74812	16	29.4877	29.4091	29.3938	30.3539	30.0632	30.4287			anatomical structure development;anatomical structure homeostasis;base-excision repair;biological regulation;biosynthetic process;cell cycle;cell cycle process;cell differentiation;cell proliferation;cellular biosynthetic process;cellular component organization;cellular component organization at cellular level;cellular component organization or biogenesis;cellular component organization or biogen…	binding;catalytic activity;chromatin binding;damaged DNA binding;dinucleotide insertion or deletion binding;DNA binding;DNA insertion or deletion binding;DNA N-glycosylase activity;DNA polymerase binding;DNA polymerase processivity factor activity;double-stranded DNA binding;enzyme binding;enzyme regulator activity;histone acetyltransferase binding;hydrolase activity;hydrolase activity, acting on…	cell part;centrosome;chromosomal part;cytoplasm;cytoplasmic part;cytoskeletal part;DNA replication factor C complex;extracellular membrane-bounded organelle;extracellular organelle;extracellular region part;extracellular vesicular exosome;intracellular membrane-bounded organelle;intracellular non-membrane-bounded organelle;intracellular organelle;intracellular organelle part;intracellular part;ma…	16	16	73.2	73.2	73.2	28.768	0	323.31	16681000000	313	0.0346931	-7.39206	P12004	P12004			1951
Q969E8	TSR2	Pre-rRNA-processing protein TSR2 homolog	-0.843039	2.01612	4	24.0393	24.3956	24.1351	24.7874	25.2944	25.0172			cellular macromolecule metabolic process;cellular metabolic process;cellular nitrogen compound metabolic process;cellular process;macromolecule metabolic process;maturation of SSU-rRNA;maturation of SSU-rRNA from tricistronic rRNA transcript (SSU-rRNA, 5.8S rRNA, LSU-rRNA);metabolic process;ncRNA metabolic process;ncRNA processing;nitrogen compound metabolic process;nucleic acid metabolic process…		cell part;intracellular membrane-bounded organelle;intracellular organelle;intracellular part;membrane-bounded organelle;nucleus;organelle	4	4	18.8	18.8	18.8	20.894	0	6.9994	738070000	30	0.0711975	-4.65359	Q969E8	Q969E8			3971
Q15404	RSU1	Ras suppressor protein 1	-0.841379	2.07161	9	25.9896	25.7615	25.99	26.965	26.852	26.4483			biological regulation;cell junction assembly;cell junction organization;cellular component assembly;cellular component assembly at cellular level;cellular component organization;cellular component organization at cellular level;cellular component organization or biogenesis;cellular component organization or biogenesis at cellular level;cellular process;cellular response to stimulus;intracellular …		adherens junction;anchoring junction;cell junction;cell part;cell-substrate adherens junction;cell-substrate junction;cytoplasmic part;cytosol;extracellular membrane-bounded organelle;extracellular organelle;extracellular region part;extracellular vesicular exosome;focal adhesion;intracellular part;membrane-bounded organelle;membrane-bounded vesicle;organelle;vesicle	9	9	62.9	62.9	62.9	25.545	0	48.638	2209000000	107	0.0688428	-4.82697	Q15404-2;Q15404	Q15404-2;Q15404			3173			Q15404
Q9NR46	SH3GLB2	Endophilin-B2	-0.834187	2.2783	15	26.6309	27.0082	26.6127	27.4837	27.7406	27.5301					cell part;cytoplasm;intracellular membrane-bounded organelle;intracellular organelle;intracellular organelle part;intracellular part;membrane-bounded organelle;nuclear part;nucleoplasm;nucleus;organelle;organelle part	15	15	41.5	41.5	41.5	44.361	0	139.79	3823200000	98	0.059095	-5.51713	B7ZC38;Q9NR46;B7ZC39;Q9NR46-2;F8WFB9;G5E9J1;H7C1Z6	B7ZC38;Q9NR46;B7ZC39;Q9NR46-2			487			Q9NR46	B7ZC39	Q9NR46-2
Q96AE4	FUBP1	Far upstream element-binding protein 1	-0.829052	2.01727	2	31.0265	31.2863	31.0939	31.8014	32.2848	31.8076			biological regulation;biosynthetic process;cellular biosynthetic process;cellular macromolecule biosynthetic process;cellular macromolecule metabolic process;cellular metabolic process;cellular nitrogen compound metabolic process;cellular process;macromolecule biosynthetic process;macromolecule metabolic process;metabolic process;nitrogen compound metabolic process;nucleic acid metabolic process;…	binding;DNA binding;nucleic acid binding;nucleic acid binding transcription factor activity;RNA binding;sequence-specific DNA binding transcription factor activity;single-stranded DNA binding;structure-specific DNA binding	cell part;intracellular membrane-bounded organelle;intracellular organelle;intracellular organelle part;intracellular part;membrane-bounded organelle;nuclear part;nucleoplasm;nucleus;organelle;organelle part	31	31	59.8	59.8	8.2	67.56	0	323.31	73866000000	989	0.0716467	-4.65712	Q96AE4;E9PEB5;M0R251;M0R263	Q96AE4;E9PEB5			3997			E9PEB5
[truncated: 152 more rows]

## Sheet: PCB_vs_Ctrol - Glut_vs_Ctrol
Uniprot KB	Gene name	T: Protein names	N: Student's T-test Difference P_C	N: -Log Student's T-test p-value P_C	N: Unique peptides	LFQ intensity P1	LFQ intensity P2	LFQ intensity P3	LFQ intensity C1	LFQ intensity C2	LFQ intensity C3	C: Student's T-test Significant P_C	C: Student's T-test significant	C: GOBP name	C: GOMF name	C: GOCC name	N: Razor + unique peptides	N: Peptides	N: Sequence coverage [%]	N: Unique + razor sequence coverage [%]	N: Unique sequence coverage [%]	N: Mol. weight [kDa]	N: Q-value	N: Score	N: Intensity	N: MS/MS count	N: -Log Student's T-test p-value P_C	N: Student's T-test q-value P_C	N: Student's T-test Difference P_C	N: Student's T-test Test statistic P_C	T: Protein IDs	T: Majority protein IDs	T: Gene names	T: id
[truncated: 151 more rows]
