# Supplementary material for: The effects of Phycocyanobilin on experimental arthritis involve the reduction in nociception and synovial neutrophil infiltration, inhibition of cytokine production, and modulation of the neuronal proteome
Source: Front Immunol. 2023 Oct 23;14:1227268. doi: 10.3389/fimmu.2023.1227268 (PMC10627171; doi:10.3389/fimmu.2023.1227268)
Supplement: Supplementary Table 4 — Data sources of the functional terms associated with PCB-modulated proteins. [file Table_4.xlsx]

## Sheet: Sheet1
Functional associations
Protein	Functional term	Bioinformatic tool/ Database	Reference
DERL1	Inflammation	Datamining - Chilibot	PMID: 34510013
DERL1	Arthritis	Datamining - Chilibot	PMID: 35046954
DERL1	Neurodegenerative disease	DISEASE Database
DERL1 - UBAC2	Protein-protein interaction	STRING Database
DERL1 -UBXN4	Protein-protein interaction	STRING Database
DYNLL2	Neurotransmission	GeneCUP	PMID:26344333 PMID:22328512
DYNLL2	Glutamatergic transmission	Datamining - Chilibot	PMID: 22328512
DYNLL2	Arthritis	Datamining - Pubmed Database	PMID: 35095871
EPT1	Neurodegenerative disease	DISEASE Database
MAP3K7	Arthritis	DISEASE Database, GAD_DISEASE database
MAP3K7	Inflammation	Datamining - Pubmed Database	PMID: 33469458
MAP3K7	Neurodegenerative disease	Datamining - Pubmed Database	PMID: 36912451
SMN1	Pain	Datamining - Chilibot	PMID: 33168084
SMN1	Neurodegenerative disease	DISEASE Database
SMN1	Glutamatergic transmission	Datamining - Pubmed Database	PMID: 36655314
SMN1	Arthritis	Datamining - Pubmed Database	PMID: 24237934
SMN1	Inflammation	Datamining - Pubmed Database	PMID: 36352421
SNX9	Neurodegenerative disease	DISEASE Database
SRGAP2	Pain	Datamining - Chilibot	PMID: 37211600 PMID: 32998955 PMID: 32237255
SRGAP2	Inflammation	Datamining - Chilibot	PMID: 31880824
TBC1D13	Glutamatergic transmission	Datamining - Pubmed Database	PMID: 22762500
UBXN4	Neurodegenerative disease	DISEASE Database
